# Supplementary material for: Transcriptome-based investigation of the response and repair mechanisms in the photosynthetic system of Cycas panzhihuaensis under dual high-temperature and drought stress
Source: BMC Plant Biol. 2026 Mar 18;26:755. doi: 10.1186/s12870-026-08554-2 (PMC13112630; doi:10.1186/s12870-026-08554-2)
Supplement: Supplementary file 2 — Supplementary Material 2. [file 12870_2026_8554_MOESM2_ESM.xls]

## Sheet: Sheet1
gene_id	Chromosome	Start Site	End Site	Direction	Length	Name	GO	KEGG	eggNOG	eggNOG_Category	Swissprot	Description	BP	CC	MF	Pathway
CYCAS_029549	chr9	91247466	91248338	+	777	CYCAS_029549	GO:0003674;GO:0005488;GO:0005575;GO:0005622;GO:0005623;GO:0005737;GO:0006091;GO:0008150;GO:0008152;GO:0009314;GO:0009416;GO:0009507;GO:0009526;GO:0009532;GO:0009534;GO:0009535;GO:0009536;GO:0009570;GO:0009579;GO:0009628;GO:0009765;GO:0009768;GO:0009941;GO:0009987;GO:0010287;GO:0015979;GO:0016020;GO:0016168;GO:0019684;GO:0031409;GO:0031967;GO:0031975;GO:0031976;GO:0031984;GO:0034357;GO:0042651;GO:…	K08917	3G8KJ	C	sp|P27524|CB4A_SOLLC Chlorophyll a-b binding protein CP24 10A, chloroplastic OS=Solanum lycopersicum OX=4081 GN=CAP10A PE=3 SV=1	RWR76178.1 Chlorophyll A-B binding protein [Cinnamomum micranthum f. kanehirae]	GO:0006091//generation of precursor metabolites and energy;GO:0008150//biological_process;GO:0008152//metabolic process;GO:0009314//response to radiation;GO:0009416//response to light stimulus;GO:0009628//response to abiotic stimulus;GO:0009765//photosynthesis, light harvesting;GO:0009768//photosynthesis, light harvesting in photosystem I;GO:0009987//cellular process;GO:0015979//photosynthesis;GO…	GO:0005575//cellular_component;GO:0005622//intracellular anatomical structure;GO:0005623//obsolete cell;GO:0005737//cytoplasm;GO:0009507//chloroplast;GO:0009526//plastid envelope;GO:0009532//plastid stroma;GO:0009534//chloroplast thylakoid;GO:0009535//chloroplast thylakoid membrane;GO:0009536//plastid;GO:0009570//chloroplast stroma;GO:0009579//thylakoid;GO:0009941//chloroplast envelope;GO:0010287…	GO:0003674//molecular_function;GO:0005488//binding;GO:0016168//chlorophyll binding;GO:0031409//pigment binding;GO:0043167//ion binding;GO:0043168//anion binding;GO:0046906//tetrapyrrole binding;GO:0048037//obsolete cofactor binding;GO:0097159//organic cyclic compound binding;GO:1901363//heterocyclic compound binding;	ko00196(Photosynthesis - antenna proteins)
CYCAS_032836	unplaced_scaffold524	2022810	2024938	+	858	CYCAS_032836	GO:0003674;GO:0005488;GO:0005515;GO:0005575;GO:0005622;GO:0005623;GO:0005737;GO:0006091;GO:0008150;GO:0008152;GO:0009314;GO:0009416;GO:0009503;GO:0009507;GO:0009517;GO:0009521;GO:0009523;GO:0009526;GO:0009532;GO:0009534;GO:0009535;GO:0009536;GO:0009570;GO:0009579;GO:0009628;GO:0009637;GO:0009639;GO:0009765;GO:0009768;GO:0009783;GO:0009941;GO:0009987;GO:0010114;GO:0010196;GO:0010207;GO:0010218;GO:…	K08916	3GBY6	C	sp|Q9XF89|CB5_ARATH Chlorophyll a-b binding protein CP26, chloroplastic OS=Arabidopsis thaliana OX=3702 GN=LHCB5 PE=1 SV=1	ABK21181.1 unknown [Picea sitchensis]	GO:0006091//generation of precursor metabolites and energy;GO:0008150//biological_process;GO:0008152//metabolic process;GO:0009314//response to radiation;GO:0009416//response to light stimulus;GO:0009628//response to abiotic stimulus;GO:0009637//response to blue light;GO:0009639//response to red or far red light;GO:0009765//photosynthesis, light harvesting;GO:0009768//photosynthesis, light harves…	GO:0005575//cellular_component;GO:0005622//intracellular anatomical structure;GO:0005623//obsolete cell;GO:0005737//cytoplasm;GO:0009503//thylakoid light-harvesting complex;GO:0009507//chloroplast;GO:0009517//PSII associated light-harvesting complex II;GO:0009521//photosystem;GO:0009523//photosystem II;GO:0009526//plastid envelope;GO:0009532//plastid stroma;GO:0009534//chloroplast thylakoid;GO:00…	GO:0003674//molecular_function;GO:0005488//binding;GO:0005515//protein binding;GO:0016168//chlorophyll binding;GO:0019904//protein domain specific binding;GO:0031409//pigment binding;GO:0043167//ion binding;GO:0043168//anion binding;GO:0046906//tetrapyrrole binding;GO:0048037//obsolete cofactor binding;GO:0097159//organic cyclic compound binding;GO:1901363//heterocyclic compound binding;	ko00196(Photosynthesis - antenna proteins)
CYCAS_002835	chr1	1022190042	1022190958	-	807	CYCAS_002835	GO:0001101;GO:0003674;GO:0005488;GO:0005515;GO:0005575;GO:0005622;GO:0005623;GO:0005737;GO:0005773;GO:0005774;GO:0006091;GO:0006950;GO:0008150;GO:0008152;GO:0009266;GO:0009269;GO:0009314;GO:0009409;GO:0009414;GO:0009415;GO:0009416;GO:0009503;GO:0009507;GO:0009517;GO:0009521;GO:0009522;GO:0009523;GO:0009526;GO:0009532;GO:0009534;GO:0009535;GO:0009536;GO:0009570;GO:0009579;GO:0009628;GO:0009637;GO:…	K08913	3GBSG	C	sp|Q9SHR7|CB21_ARATH Chlorophyll a-b binding protein 2.1, chloroplastic OS=Arabidopsis thaliana OX=3702 GN=LHCB2.1 PE=1 SV=1	ABK21429.1 unknown [Picea sitchensis]	GO:0001101//response to acid chemical;GO:0006091//generation of precursor metabolites and energy;GO:0006950//response to stress;GO:0008150//biological_process;GO:0008152//metabolic process;GO:0009266//response to temperature stimulus;GO:0009269//response to desiccation;GO:0009314//response to radiation;GO:0009409//response to cold;GO:0009414//response to water deprivation;GO:0009415//response to …	GO:0005575//cellular_component;GO:0005622//intracellular anatomical structure;GO:0005623//obsolete cell;GO:0005737//cytoplasm;GO:0005773//vacuole;GO:0005774//vacuolar membrane;GO:0009503//thylakoid light-harvesting complex;GO:0009507//chloroplast;GO:0009517//PSII associated light-harvesting complex II;GO:0009521//photosystem;GO:0009522//photosystem I;GO:0009523//photosystem II;GO:0009526//plastid…	GO:0003674//molecular_function;GO:0005488//binding;GO:0005515//protein binding;GO:0016168//chlorophyll binding;GO:0019904//protein domain specific binding;GO:0031409//pigment binding;GO:0043167//ion binding;GO:0043168//anion binding;GO:0046906//tetrapyrrole binding;GO:0048037//obsolete cofactor binding;GO:0097159//organic cyclic compound binding;GO:1901363//heterocyclic compound binding;	ko00196(Photosynthesis - antenna proteins)
CYCAS_013312	chr7	142060947	142061749	-	702	CYCAS_013312	GO:0003674;GO:0005488;GO:0005575;GO:0005622;GO:0005623;GO:0005737;GO:0006091;GO:0008150;GO:0008152;GO:0009314;GO:0009416;GO:0009507;GO:0009526;GO:0009532;GO:0009534;GO:0009535;GO:0009536;GO:0009570;GO:0009579;GO:0009628;GO:0009765;GO:0009768;GO:0009941;GO:0009987;GO:0010287;GO:0015979;GO:0016020;GO:0016168;GO:0019684;GO:0031409;GO:0031967;GO:0031975;GO:0031976;GO:0031984;GO:0034357;GO:0042651;GO:…	K08912	4JNNM	C	sp|P15194|CB2B_PINSY Chlorophyll a-b binding protein type 2 member 1B, chloroplastic OS=Pinus sylvestris OX=3349 PE=2 SV=1	AAA60965.1 light-harvesting chlorophyll a/b binding protein of photosystem II [Ginkgo biloba]	GO:0006091//generation of precursor metabolites and energy;GO:0008150//biological_process;GO:0008152//metabolic process;GO:0009314//response to radiation;GO:0009416//response to light stimulus;GO:0009628//response to abiotic stimulus;GO:0009765//photosynthesis, light harvesting;GO:0009768//photosynthesis, light harvesting in photosystem I;GO:0009987//cellular process;GO:0015979//photosynthesis;GO…	GO:0005575//cellular_component;GO:0005622//intracellular anatomical structure;GO:0005623//obsolete cell;GO:0005737//cytoplasm;GO:0009507//chloroplast;GO:0009526//plastid envelope;GO:0009532//plastid stroma;GO:0009534//chloroplast thylakoid;GO:0009535//chloroplast thylakoid membrane;GO:0009536//plastid;GO:0009570//chloroplast stroma;GO:0009579//thylakoid;GO:0009941//chloroplast envelope;GO:0010287…	GO:0003674//molecular_function;GO:0005488//binding;GO:0016168//chlorophyll binding;GO:0031409//pigment binding;GO:0043167//ion binding;GO:0043168//anion binding;GO:0046906//tetrapyrrole binding;GO:0048037//obsolete cofactor binding;GO:0097159//organic cyclic compound binding;GO:1901363//heterocyclic compound binding;	ko00196(Photosynthesis - antenna proteins)
CYCAS_013309	chr7	141628284	141629086	-	702	CYCAS_013309	GO:0001101;GO:0003674;GO:0005488;GO:0005515;GO:0005575;GO:0005622;GO:0005623;GO:0005737;GO:0005773;GO:0005774;GO:0006091;GO:0006950;GO:0008150;GO:0008152;GO:0009266;GO:0009269;GO:0009314;GO:0009409;GO:0009414;GO:0009415;GO:0009416;GO:0009503;GO:0009507;GO:0009517;GO:0009521;GO:0009522;GO:0009523;GO:0009526;GO:0009532;GO:0009534;GO:0009535;GO:0009536;GO:0009570;GO:0009579;GO:0009628;GO:0009637;GO:…	K08912	3GBSG	C	sp|P15193|CB2A_PINSY Chlorophyll a-b binding protein type 2 member 1A, chloroplastic OS=Pinus sylvestris OX=3349 PE=2 SV=1	AAA60965.1 light-harvesting chlorophyll a/b binding protein of photosystem II [Ginkgo biloba]	GO:0001101//response to acid chemical;GO:0006091//generation of precursor metabolites and energy;GO:0006950//response to stress;GO:0008150//biological_process;GO:0008152//metabolic process;GO:0009266//response to temperature stimulus;GO:0009269//response to desiccation;GO:0009314//response to radiation;GO:0009409//response to cold;GO:0009414//response to water deprivation;GO:0009415//response to …	GO:0005575//cellular_component;GO:0005622//intracellular anatomical structure;GO:0005623//obsolete cell;GO:0005737//cytoplasm;GO:0005773//vacuole;GO:0005774//vacuolar membrane;GO:0009503//thylakoid light-harvesting complex;GO:0009507//chloroplast;GO:0009517//PSII associated light-harvesting complex II;GO:0009521//photosystem;GO:0009522//photosystem I;GO:0009523//photosystem II;GO:0009526//plastid…	GO:0003674//molecular_function;GO:0005488//binding;GO:0005515//protein binding;GO:0016168//chlorophyll binding;GO:0019904//protein domain specific binding;GO:0031409//pigment binding;GO:0043167//ion binding;GO:0043168//anion binding;GO:0046906//tetrapyrrole binding;GO:0048037//obsolete cofactor binding;GO:0097159//organic cyclic compound binding;GO:1901363//heterocyclic compound binding;	ko00196(Photosynthesis - antenna proteins)
CYCAS_029987	chr9	180237836	180240580	-	879	CYCAS_029987	GO:0003674;GO:0005488;GO:0005575;GO:0005622;GO:0005623;GO:0005737;GO:0006091;GO:0008150;GO:0008152;GO:0009314;GO:0009416;GO:0009507;GO:0009526;GO:0009532;GO:0009534;GO:0009535;GO:0009536;GO:0009570;GO:0009579;GO:0009628;GO:0009765;GO:0009768;GO:0009941;GO:0009987;GO:0010287;GO:0015979;GO:0016020;GO:0016168;GO:0019684;GO:0031409;GO:0031967;GO:0031975;GO:0031976;GO:0031984;GO:0034357;GO:0042651;GO:…	K08909	3KXS2	C	sp|P27522|CB13_SOLLC Chlorophyll a-b binding protein 8, chloroplastic OS=Solanum lycopersicum OX=4081 GN=CAB8 PE=3 SV=1	ABK26121.1 unknown [Picea sitchensis]	GO:0006091//generation of precursor metabolites and energy;GO:0008150//biological_process;GO:0008152//metabolic process;GO:0009314//response to radiation;GO:0009416//response to light stimulus;GO:0009628//response to abiotic stimulus;GO:0009765//photosynthesis, light harvesting;GO:0009768//photosynthesis, light harvesting in photosystem I;GO:0009987//cellular process;GO:0015979//photosynthesis;GO…	GO:0005575//cellular_component;GO:0005622//intracellular anatomical structure;GO:0005623//obsolete cell;GO:0005737//cytoplasm;GO:0009507//chloroplast;GO:0009526//plastid envelope;GO:0009532//plastid stroma;GO:0009534//chloroplast thylakoid;GO:0009535//chloroplast thylakoid membrane;GO:0009536//plastid;GO:0009570//chloroplast stroma;GO:0009579//thylakoid;GO:0009941//chloroplast envelope;GO:0010287…	GO:0003674//molecular_function;GO:0005488//binding;GO:0016168//chlorophyll binding;GO:0031409//pigment binding;GO:0043167//ion binding;GO:0043168//anion binding;GO:0046906//tetrapyrrole binding;GO:0048037//obsolete cofactor binding;GO:0097159//organic cyclic compound binding;GO:1901363//heterocyclic compound binding;	ko00196(Photosynthesis - antenna proteins)
CYCAS_009550	chr2	234592043	234829830	+	1296	CYCAS_009550	GO:0003674;GO:0005488;GO:0005515;GO:0005575;GO:0005622;GO:0005623;GO:0005737;GO:0006091;GO:0006950;GO:0008150;GO:0008152;GO:0009266;GO:0009314;GO:0009409;GO:0009416;GO:0009507;GO:0009526;GO:0009532;GO:0009534;GO:0009535;GO:0009536;GO:0009570;GO:0009579;GO:0009628;GO:0009637;GO:0009639;GO:0009642;GO:0009644;GO:0009645;GO:0009765;GO:0009768;GO:0009941;GO:0009987;GO:0010114;GO:0010218;GO:0010287;GO:…	K08907	44C2F	C	sp|P12360|CB11_SOLLC Chlorophyll a-b binding protein 6A, chloroplastic OS=Solanum lycopersicum OX=4081 GN=CAB6A PE=2 SV=1	ABK23400.1 unknown [Picea sitchensis]	GO:0006091//generation of precursor metabolites and energy;GO:0006950//response to stress;GO:0008150//biological_process;GO:0008152//metabolic process;GO:0009266//response to temperature stimulus;GO:0009314//response to radiation;GO:0009409//response to cold;GO:0009416//response to light stimulus;GO:0009628//response to abiotic stimulus;GO:0009637//response to blue light;GO:0009639//response to r…	GO:0005575//cellular_component;GO:0005622//intracellular anatomical structure;GO:0005623//obsolete cell;GO:0005737//cytoplasm;GO:0009507//chloroplast;GO:0009526//plastid envelope;GO:0009532//plastid stroma;GO:0009534//chloroplast thylakoid;GO:0009535//chloroplast thylakoid membrane;GO:0009536//plastid;GO:0009570//chloroplast stroma;GO:0009579//thylakoid;GO:0009941//chloroplast envelope;GO:0010287…	GO:0003674//molecular_function;GO:0005488//binding;GO:0005515//protein binding;GO:0016168//chlorophyll binding;GO:0019904//protein domain specific binding;GO:0031409//pigment binding;GO:0043167//ion binding;GO:0043168//anion binding;GO:0046906//tetrapyrrole binding;GO:0048037//obsolete cofactor binding;GO:0097159//organic cyclic compound binding;GO:1901363//heterocyclic compound binding;	ko00196(Photosynthesis - antenna proteins)
CYCAS_008608	chr11	575509228	575725733	+	822	CYCAS_008608	-	K08911	4JDNN	C	sp|Q9C639|LHCA5_ARATH Photosystem I chlorophyll a/b-binding protein 5, chloroplastic OS=Arabidopsis thaliana OX=3702 GN=LHCA5 PE=1 SV=1	XP_011029950.1 PREDICTED: chlorophyll a-b binding protein 4, chloroplastic [Populus euphratica]	-	-	-	ko00196(Photosynthesis - antenna proteins)
CYCAS_013311	chr7	141833654	141921826	+	1109	CYCAS_013311	-	K08912	3HSMA	C	sp|P15194|CB2B_PINSY Chlorophyll a-b binding protein type 2 member 1B, chloroplastic OS=Pinus sylvestris OX=3349 PE=2 SV=1	KAF7840436.1 light-harvesting complex I LH35 proteins-like [Senna tora]	-	-	-	ko00196(Photosynthesis - antenna proteins)
CYCAS_029248	chr9	33678799	33680193	-	732	CYCAS_029248	-	K08910	3KUVU	P	sp|P27521|CA4_ARATH Chlorophyll a-b binding protein 4, chloroplastic OS=Arabidopsis thaliana OX=3702 GN=LHCA4 PE=1 SV=1	CAA78932.1 Lhca4 protein,Type 4 protein of light-harvesting complex of photosystem I [Pinus sylvestris]	-	-	-	ko00196(Photosynthesis - antenna proteins)
CYCAS_013308	chr7	141482053	141482856	+	804	CYCAS_013308	GO:0003674;GO:0005488;GO:0005575;GO:0005622;GO:0005623;GO:0005737;GO:0006091;GO:0008150;GO:0008152;GO:0009314;GO:0009416;GO:0009507;GO:0009526;GO:0009532;GO:0009534;GO:0009535;GO:0009536;GO:0009570;GO:0009579;GO:0009628;GO:0009765;GO:0009768;GO:0009941;GO:0009987;GO:0010287;GO:0015979;GO:0016020;GO:0016168;GO:0019684;GO:0031409;GO:0031967;GO:0031975;GO:0031976;GO:0031984;GO:0034357;GO:0042651;GO:…	K08912	4JTF9	C	sp|P15193|CB2A_PINSY Chlorophyll a-b binding protein type 2 member 1A, chloroplastic OS=Pinus sylvestris OX=3349 PE=2 SV=1	AAA60965.1 light-harvesting chlorophyll a/b binding protein of photosystem II [Ginkgo biloba]	GO:0006091//generation of precursor metabolites and energy;GO:0008150//biological_process;GO:0008152//metabolic process;GO:0009314//response to radiation;GO:0009416//response to light stimulus;GO:0009628//response to abiotic stimulus;GO:0009765//photosynthesis, light harvesting;GO:0009768//photosynthesis, light harvesting in photosystem I;GO:0009987//cellular process;GO:0015979//photosynthesis;GO…	GO:0005575//cellular_component;GO:0005622//intracellular anatomical structure;GO:0005623//obsolete cell;GO:0005737//cytoplasm;GO:0009507//chloroplast;GO:0009526//plastid envelope;GO:0009532//plastid stroma;GO:0009534//chloroplast thylakoid;GO:0009535//chloroplast thylakoid membrane;GO:0009536//plastid;GO:0009570//chloroplast stroma;GO:0009579//thylakoid;GO:0009941//chloroplast envelope;GO:0010287…	GO:0003674//molecular_function;GO:0005488//binding;GO:0016168//chlorophyll binding;GO:0031409//pigment binding;GO:0043167//ion binding;GO:0043168//anion binding;GO:0046906//tetrapyrrole binding;GO:0048037//obsolete cofactor binding;GO:0097159//organic cyclic compound binding;GO:1901363//heterocyclic compound binding;	ko00196(Photosynthesis - antenna proteins)
CYCAS_028358	chr8	533943450	533944872	+	807	CYCAS_028358	GO:0001101;GO:0003674;GO:0005198;GO:0005488;GO:0005515;GO:0005575;GO:0005622;GO:0005623;GO:0005737;GO:0006091;GO:0006950;GO:0008150;GO:0008152;GO:0009314;GO:0009416;GO:0009507;GO:0009526;GO:0009532;GO:0009534;GO:0009535;GO:0009536;GO:0009570;GO:0009579;GO:0009628;GO:0009635;GO:0009636;GO:0009642;GO:0009644;GO:0009719;GO:0009725;GO:0009737;GO:0009765;GO:0009768;GO:0009769;GO:0009941;GO:0009987;GO:…	K08914	3G92Q	C	sp|P27489|CB23_SOLLC Chlorophyll a-b binding protein 13, chloroplastic OS=Solanum lycopersicum OX=4081 GN=CAB13 PE=1 SV=1	XP_015896717.1 chlorophyll a-b binding protein 13, chloroplastic [Ziziphus jujuba]	GO:0001101//response to acid chemical;GO:0006091//generation of precursor metabolites and energy;GO:0006950//response to stress;GO:0008150//biological_process;GO:0008152//metabolic process;GO:0009314//response to radiation;GO:0009416//response to light stimulus;GO:0009628//response to abiotic stimulus;GO:0009635//response to herbicide;GO:0009636//response to toxic substance;GO:0009642//response t…	GO:0005575//cellular_component;GO:0005622//intracellular anatomical structure;GO:0005623//obsolete cell;GO:0005737//cytoplasm;GO:0009507//chloroplast;GO:0009526//plastid envelope;GO:0009532//plastid stroma;GO:0009534//chloroplast thylakoid;GO:0009535//chloroplast thylakoid membrane;GO:0009536//plastid;GO:0009570//chloroplast stroma;GO:0009579//thylakoid;GO:0009941//chloroplast envelope;GO:0010287…	GO:0003674//molecular_function;GO:0005198//structural molecule activity;GO:0005488//binding;GO:0005515//protein binding;GO:0016168//chlorophyll binding;GO:0019904//protein domain specific binding;GO:0031409//pigment binding;GO:0043167//ion binding;GO:0043168//anion binding;GO:0046906//tetrapyrrole binding;GO:0048037//obsolete cofactor binding;GO:0097159//organic cyclic compound binding;GO:1901363…	ko00196(Photosynthesis - antenna proteins)
CYCAS_011956	chr2	1030030950	1030031960	+	909	CYCAS_011956	-	K08915	3KM75	C	sp|Q07473|CB4A_ARATH Chlorophyll a-b binding protein CP29.1, chloroplastic OS=Arabidopsis thaliana OX=3702 GN=LHCB4.1 PE=1 SV=1	XP_010924043.1 chlorophyll a-b binding protein CP29.2, chloroplastic [Elaeis guineensis]	-	-	-	ko00196(Photosynthesis - antenna proteins)
CYCAS_013314	chr7	142439783	142440523	+	741	CYCAS_013314	GO:0003674;GO:0005488;GO:0005575;GO:0005622;GO:0005623;GO:0005737;GO:0006091;GO:0008150;GO:0008152;GO:0009314;GO:0009416;GO:0009507;GO:0009526;GO:0009532;GO:0009534;GO:0009535;GO:0009536;GO:0009570;GO:0009579;GO:0009628;GO:0009765;GO:0009768;GO:0009941;GO:0009987;GO:0010287;GO:0015979;GO:0016020;GO:0016168;GO:0019684;GO:0031409;GO:0031967;GO:0031975;GO:0031976;GO:0031984;GO:0034357;GO:0042651;GO:…	K08912	4JNNM	C	sp|P09756|CB23_SOYBN Chlorophyll a-b binding protein 3, chloroplastic OS=Glycine max OX=3847 GN=CAB3 PE=3 SV=1	GFS43175.1 chlorophyll A/B-binding protein 2 [Actinidia rufa]	GO:0006091//generation of precursor metabolites and energy;GO:0008150//biological_process;GO:0008152//metabolic process;GO:0009314//response to radiation;GO:0009416//response to light stimulus;GO:0009628//response to abiotic stimulus;GO:0009765//photosynthesis, light harvesting;GO:0009768//photosynthesis, light harvesting in photosystem I;GO:0009987//cellular process;GO:0015979//photosynthesis;GO…	GO:0005575//cellular_component;GO:0005622//intracellular anatomical structure;GO:0005623//obsolete cell;GO:0005737//cytoplasm;GO:0009507//chloroplast;GO:0009526//plastid envelope;GO:0009532//plastid stroma;GO:0009534//chloroplast thylakoid;GO:0009535//chloroplast thylakoid membrane;GO:0009536//plastid;GO:0009570//chloroplast stroma;GO:0009579//thylakoid;GO:0009941//chloroplast envelope;GO:0010287…	GO:0003674//molecular_function;GO:0005488//binding;GO:0016168//chlorophyll binding;GO:0031409//pigment binding;GO:0043167//ion binding;GO:0043168//anion binding;GO:0046906//tetrapyrrole binding;GO:0048037//obsolete cofactor binding;GO:0097159//organic cyclic compound binding;GO:1901363//heterocyclic compound binding;	ko00196(Photosynthesis - antenna proteins)
CYCAS_020270	chr4	360716286	360717984	+	819	CYCAS_020270	-	K08908	3G7SR	C	sp|P10708|CB12_SOLLC Chlorophyll a-b binding protein 7, chloroplastic OS=Solanum lycopersicum OX=4081 GN=CAB7 PE=3 SV=1	ABK21282.1 unknown [Picea sitchensis]	-	-	-	ko00196(Photosynthesis - antenna proteins)
CYCAS_013310	chr7	141703787	141704527	-	741	CYCAS_013310	GO:0003674;GO:0005488;GO:0005575;GO:0005622;GO:0005623;GO:0005737;GO:0006091;GO:0008150;GO:0008152;GO:0009314;GO:0009416;GO:0009507;GO:0009526;GO:0009532;GO:0009534;GO:0009535;GO:0009536;GO:0009570;GO:0009579;GO:0009628;GO:0009765;GO:0009768;GO:0009941;GO:0009987;GO:0010287;GO:0015979;GO:0016020;GO:0016168;GO:0019684;GO:0031409;GO:0031967;GO:0031975;GO:0031976;GO:0031984;GO:0034357;GO:0042651;GO:…	K08912	4JNNM	C	sp|P09756|CB23_SOYBN Chlorophyll a-b binding protein 3, chloroplastic OS=Glycine max OX=3847 GN=CAB3 PE=3 SV=1	XP_015967983.1 chlorophyll a-b binding protein of LHCII type 1 [Arachis duranensis]	GO:0006091//generation of precursor metabolites and energy;GO:0008150//biological_process;GO:0008152//metabolic process;GO:0009314//response to radiation;GO:0009416//response to light stimulus;GO:0009628//response to abiotic stimulus;GO:0009765//photosynthesis, light harvesting;GO:0009768//photosynthesis, light harvesting in photosystem I;GO:0009987//cellular process;GO:0015979//photosynthesis;GO…	GO:0005575//cellular_component;GO:0005622//intracellular anatomical structure;GO:0005623//obsolete cell;GO:0005737//cytoplasm;GO:0009507//chloroplast;GO:0009526//plastid envelope;GO:0009532//plastid stroma;GO:0009534//chloroplast thylakoid;GO:0009535//chloroplast thylakoid membrane;GO:0009536//plastid;GO:0009570//chloroplast stroma;GO:0009579//thylakoid;GO:0009941//chloroplast envelope;GO:0010287…	GO:0003674//molecular_function;GO:0005488//binding;GO:0016168//chlorophyll binding;GO:0031409//pigment binding;GO:0043167//ion binding;GO:0043168//anion binding;GO:0046906//tetrapyrrole binding;GO:0048037//obsolete cofactor binding;GO:0097159//organic cyclic compound binding;GO:1901363//heterocyclic compound binding;	ko00196(Photosynthesis - antenna proteins)
CYCAS_013313	chr7	142275502	142276134	+	633	CYCAS_013313	GO:0003674;GO:0005488;GO:0005575;GO:0005622;GO:0005623;GO:0005737;GO:0006091;GO:0008150;GO:0008152;GO:0009314;GO:0009416;GO:0009507;GO:0009526;GO:0009532;GO:0009534;GO:0009535;GO:0009536;GO:0009570;GO:0009579;GO:0009628;GO:0009765;GO:0009768;GO:0009941;GO:0009987;GO:0010287;GO:0015979;GO:0016020;GO:0016168;GO:0019684;GO:0031409;GO:0031967;GO:0031975;GO:0031976;GO:0031984;GO:0034357;GO:0042651;GO:…	K08912	3KMPC	C	sp|P24006|CB2A_PYRPY Chlorophyll a-b binding protein 1A, chloroplastic OS=Pyrus pyrifolia OX=3767 PE=2 SV=1	AAA60965.1 light-harvesting chlorophyll a/b binding protein of photosystem II [Ginkgo biloba]	GO:0006091//generation of precursor metabolites and energy;GO:0008150//biological_process;GO:0008152//metabolic process;GO:0009314//response to radiation;GO:0009416//response to light stimulus;GO:0009628//response to abiotic stimulus;GO:0009765//photosynthesis, light harvesting;GO:0009768//photosynthesis, light harvesting in photosystem I;GO:0009987//cellular process;GO:0015979//photosynthesis;GO…	GO:0005575//cellular_component;GO:0005622//intracellular anatomical structure;GO:0005623//obsolete cell;GO:0005737//cytoplasm;GO:0009507//chloroplast;GO:0009526//plastid envelope;GO:0009532//plastid stroma;GO:0009534//chloroplast thylakoid;GO:0009535//chloroplast thylakoid membrane;GO:0009536//plastid;GO:0009570//chloroplast stroma;GO:0009579//thylakoid;GO:0009941//chloroplast envelope;GO:0010287…	GO:0003674//molecular_function;GO:0005488//binding;GO:0016168//chlorophyll binding;GO:0031409//pigment binding;GO:0043167//ion binding;GO:0043168//anion binding;GO:0046906//tetrapyrrole binding;GO:0048037//obsolete cofactor binding;GO:0097159//organic cyclic compound binding;GO:1901363//heterocyclic compound binding;	ko00196(Photosynthesis - antenna proteins)
CYCAS_013308	chr7	141482053	141482856	+	804	CYCAS_013308	GO:0003674;GO:0005488;GO:0005575;GO:0005622;GO:0005623;GO:0005737;GO:0006091;GO:0008150;GO:0008152;GO:0009314;GO:0009416;GO:0009507;GO:0009526;GO:0009532;GO:0009534;GO:0009535;GO:0009536;GO:0009570;GO:0009579;GO:0009628;GO:0009765;GO:0009768;GO:0009941;GO:0009987;GO:0010287;GO:0015979;GO:0016020;GO:0016168;GO:0019684;GO:0031409;GO:0031967;GO:0031975;GO:0031976;GO:0031984;GO:0034357;GO:0042651;GO:…	K08912	4JTF9	C	sp|P15193|CB2A_PINSY Chlorophyll a-b binding protein type 2 member 1A, chloroplastic OS=Pinus sylvestris OX=3349 PE=2 SV=1	AAA60965.1 light-harvesting chlorophyll a/b binding protein of photosystem II [Ginkgo biloba]	GO:0006091//generation of precursor metabolites and energy;GO:0008150//biological_process;GO:0008152//metabolic process;GO:0009314//response to radiation;GO:0009416//response to light stimulus;GO:0009628//response to abiotic stimulus;GO:0009765//photosynthesis, light harvesting;GO:0009768//photosynthesis, light harvesting in photosystem I;GO:0009987//cellular process;GO:0015979//photosynthesis;GO…	GO:0005575//cellular_component;GO:0005622//intracellular anatomical structure;GO:0005623//obsolete cell;GO:0005737//cytoplasm;GO:0009507//chloroplast;GO:0009526//plastid envelope;GO:0009532//plastid stroma;GO:0009534//chloroplast thylakoid;GO:0009535//chloroplast thylakoid membrane;GO:0009536//plastid;GO:0009570//chloroplast stroma;GO:0009579//thylakoid;GO:0009941//chloroplast envelope;GO:0010287…	GO:0003674//molecular_function;GO:0005488//binding;GO:0016168//chlorophyll binding;GO:0031409//pigment binding;GO:0043167//ion binding;GO:0043168//anion binding;GO:0046906//tetrapyrrole binding;GO:0048037//obsolete cofactor binding;GO:0097159//organic cyclic compound binding;GO:1901363//heterocyclic compound binding;	ko00196(Photosynthesis - antenna proteins)
CYCAS_028358	chr8	533943450	533944872	+	807	CYCAS_028358	GO:0001101;GO:0003674;GO:0005198;GO:0005488;GO:0005515;GO:0005575;GO:0005622;GO:0005623;GO:0005737;GO:0006091;GO:0006950;GO:0008150;GO:0008152;GO:0009314;GO:0009416;GO:0009507;GO:0009526;GO:0009532;GO:0009534;GO:0009535;GO:0009536;GO:0009570;GO:0009579;GO:0009628;GO:0009635;GO:0009636;GO:0009642;GO:0009644;GO:0009719;GO:0009725;GO:0009737;GO:0009765;GO:0009768;GO:0009769;GO:0009941;GO:0009987;GO:…	K08914	3G92Q	C	sp|P27489|CB23_SOLLC Chlorophyll a-b binding protein 13, chloroplastic OS=Solanum lycopersicum OX=4081 GN=CAB13 PE=1 SV=1	XP_015896717.1 chlorophyll a-b binding protein 13, chloroplastic [Ziziphus jujuba]	GO:0001101//response to acid chemical;GO:0006091//generation of precursor metabolites and energy;GO:0006950//response to stress;GO:0008150//biological_process;GO:0008152//metabolic process;GO:0009314//response to radiation;GO:0009416//response to light stimulus;GO:0009628//response to abiotic stimulus;GO:0009635//response to herbicide;GO:0009636//response to toxic substance;GO:0009642//response t…	GO:0005575//cellular_component;GO:0005622//intracellular anatomical structure;GO:0005623//obsolete cell;GO:0005737//cytoplasm;GO:0009507//chloroplast;GO:0009526//plastid envelope;GO:0009532//plastid stroma;GO:0009534//chloroplast thylakoid;GO:0009535//chloroplast thylakoid membrane;GO:0009536//plastid;GO:0009570//chloroplast stroma;GO:0009579//thylakoid;GO:0009941//chloroplast envelope;GO:0010287…	GO:0003674//molecular_function;GO:0005198//structural molecule activity;GO:0005488//binding;GO:0005515//protein binding;GO:0016168//chlorophyll binding;GO:0019904//protein domain specific binding;GO:0031409//pigment binding;GO:0043167//ion binding;GO:0043168//anion binding;GO:0046906//tetrapyrrole binding;GO:0048037//obsolete cofactor binding;GO:0097159//organic cyclic compound binding;GO:1901363…	ko00196(Photosynthesis - antenna proteins)
CYCAS_029549	chr9	91247466	91248338	+	777	CYCAS_029549	GO:0003674;GO:0005488;GO:0005575;GO:0005622;GO:0005623;GO:0005737;GO:0006091;GO:0008150;GO:0008152;GO:0009314;GO:0009416;GO:0009507;GO:0009526;GO:0009532;GO:0009534;GO:0009535;GO:0009536;GO:0009570;GO:0009579;GO:0009628;GO:0009765;GO:0009768;GO:0009941;GO:0009987;GO:0010287;GO:0015979;GO:0016020;GO:0016168;GO:0019684;GO:0031409;GO:0031967;GO:0031975;GO:0031976;GO:0031984;GO:0034357;GO:0042651;GO:…	K08917	3G8KJ	C	sp|P27524|CB4A_SOLLC Chlorophyll a-b binding protein CP24 10A, chloroplastic OS=Solanum lycopersicum OX=4081 GN=CAP10A PE=3 SV=1	RWR76178.1 Chlorophyll A-B binding protein [Cinnamomum micranthum f. kanehirae]	GO:0006091//generation of precursor metabolites and energy;GO:0008150//biological_process;GO:0008152//metabolic process;GO:0009314//response to radiation;GO:0009416//response to light stimulus;GO:0009628//response to abiotic stimulus;GO:0009765//photosynthesis, light harvesting;GO:0009768//photosynthesis, light harvesting in photosystem I;GO:0009987//cellular process;GO:0015979//photosynthesis;GO…	GO:0005575//cellular_component;GO:0005622//intracellular anatomical structure;GO:0005623//obsolete cell;GO:0005737//cytoplasm;GO:0009507//chloroplast;GO:0009526//plastid envelope;GO:0009532//plastid stroma;GO:0009534//chloroplast thylakoid;GO:0009535//chloroplast thylakoid membrane;GO:0009536//plastid;GO:0009570//chloroplast stroma;GO:0009579//thylakoid;GO:0009941//chloroplast envelope;GO:0010287…	GO:0003674//molecular_function;GO:0005488//binding;GO:0016168//chlorophyll binding;GO:0031409//pigment binding;GO:0043167//ion binding;GO:0043168//anion binding;GO:0046906//tetrapyrrole binding;GO:0048037//obsolete cofactor binding;GO:0097159//organic cyclic compound binding;GO:1901363//heterocyclic compound binding;	ko00196(Photosynthesis - antenna proteins)
CYCAS_002835	chr1	1022190042	1022190958	-	807	CYCAS_002835	GO:0001101;GO:0003674;GO:0005488;GO:0005515;GO:0005575;GO:0005622;GO:0005623;GO:0005737;GO:0005773;GO:0005774;GO:0006091;GO:0006950;GO:0008150;GO:0008152;GO:0009266;GO:0009269;GO:0009314;GO:0009409;GO:0009414;GO:0009415;GO:0009416;GO:0009503;GO:0009507;GO:0009517;GO:0009521;GO:0009522;GO:0009523;GO:0009526;GO:0009532;GO:0009534;GO:0009535;GO:0009536;GO:0009570;GO:0009579;GO:0009628;GO:0009637;GO:…	K08913	3GBSG	C	sp|Q9SHR7|CB21_ARATH Chlorophyll a-b binding protein 2.1, chloroplastic OS=Arabidopsis thaliana OX=3702 GN=LHCB2.1 PE=1 SV=1	ABK21429.1 unknown [Picea sitchensis]	GO:0001101//response to acid chemical;GO:0006091//generation of precursor metabolites and energy;GO:0006950//response to stress;GO:0008150//biological_process;GO:0008152//metabolic process;GO:0009266//response to temperature stimulus;GO:0009269//response to desiccation;GO:0009314//response to radiation;GO:0009409//response to cold;GO:0009414//response to water deprivation;GO:0009415//response to …	GO:0005575//cellular_component;GO:0005622//intracellular anatomical structure;GO:0005623//obsolete cell;GO:0005737//cytoplasm;GO:0005773//vacuole;GO:0005774//vacuolar membrane;GO:0009503//thylakoid light-harvesting complex;GO:0009507//chloroplast;GO:0009517//PSII associated light-harvesting complex II;GO:0009521//photosystem;GO:0009522//photosystem I;GO:0009523//photosystem II;GO:0009526//plastid…	GO:0003674//molecular_function;GO:0005488//binding;GO:0005515//protein binding;GO:0016168//chlorophyll binding;GO:0019904//protein domain specific binding;GO:0031409//pigment binding;GO:0043167//ion binding;GO:0043168//anion binding;GO:0046906//tetrapyrrole binding;GO:0048037//obsolete cofactor binding;GO:0097159//organic cyclic compound binding;GO:1901363//heterocyclic compound binding;	ko00196(Photosynthesis - antenna proteins)
CYCAS_013309	chr7	141628284	141629086	-	702	CYCAS_013309	GO:0001101;GO:0003674;GO:0005488;GO:0005515;GO:0005575;GO:0005622;GO:0005623;GO:0005737;GO:0005773;GO:0005774;GO:0006091;GO:0006950;GO:0008150;GO:0008152;GO:0009266;GO:0009269;GO:0009314;GO:0009409;GO:0009414;GO:0009415;GO:0009416;GO:0009503;GO:0009507;GO:0009517;GO:0009521;GO:0009522;GO:0009523;GO:0009526;GO:0009532;GO:0009534;GO:0009535;GO:0009536;GO:0009570;GO:0009579;GO:0009628;GO:0009637;GO:…	K08912	3GBSG	C	sp|P15193|CB2A_PINSY Chlorophyll a-b binding protein type 2 member 1A, chloroplastic OS=Pinus sylvestris OX=3349 PE=2 SV=1	AAA60965.1 light-harvesting chlorophyll a/b binding protein of photosystem II [Ginkgo biloba]	GO:0001101//response to acid chemical;GO:0006091//generation of precursor metabolites and energy;GO:0006950//response to stress;GO:0008150//biological_process;GO:0008152//metabolic process;GO:0009266//response to temperature stimulus;GO:0009269//response to desiccation;GO:0009314//response to radiation;GO:0009409//response to cold;GO:0009414//response to water deprivation;GO:0009415//response to …	GO:0005575//cellular_component;GO:0005622//intracellular anatomical structure;GO:0005623//obsolete cell;GO:0005737//cytoplasm;GO:0005773//vacuole;GO:0005774//vacuolar membrane;GO:0009503//thylakoid light-harvesting complex;GO:0009507//chloroplast;GO:0009517//PSII associated light-harvesting complex II;GO:0009521//photosystem;GO:0009522//photosystem I;GO:0009523//photosystem II;GO:0009526//plastid…	GO:0003674//molecular_function;GO:0005488//binding;GO:0005515//protein binding;GO:0016168//chlorophyll binding;GO:0019904//protein domain specific binding;GO:0031409//pigment binding;GO:0043167//ion binding;GO:0043168//anion binding;GO:0046906//tetrapyrrole binding;GO:0048037//obsolete cofactor binding;GO:0097159//organic cyclic compound binding;GO:1901363//heterocyclic compound binding;	ko00196(Photosynthesis - antenna proteins)
CYCAS_013312	chr7	142060947	142061749	-	702	CYCAS_013312	GO:0003674;GO:0005488;GO:0005575;GO:0005622;GO:0005623;GO:0005737;GO:0006091;GO:0008150;GO:0008152;GO:0009314;GO:0009416;GO:0009507;GO:0009526;GO:0009532;GO:0009534;GO:0009535;GO:0009536;GO:0009570;GO:0009579;GO:0009628;GO:0009765;GO:0009768;GO:0009941;GO:0009987;GO:0010287;GO:0015979;GO:0016020;GO:0016168;GO:0019684;GO:0031409;GO:0031967;GO:0031975;GO:0031976;GO:0031984;GO:0034357;GO:0042651;GO:…	K08912	4JNNM	C	sp|P15194|CB2B_PINSY Chlorophyll a-b binding protein type 2 member 1B, chloroplastic OS=Pinus sylvestris OX=3349 PE=2 SV=1	AAA60965.1 light-harvesting chlorophyll a/b binding protein of photosystem II [Ginkgo biloba]	GO:0006091//generation of precursor metabolites and energy;GO:0008150//biological_process;GO:0008152//metabolic process;GO:0009314//response to radiation;GO:0009416//response to light stimulus;GO:0009628//response to abiotic stimulus;GO:0009765//photosynthesis, light harvesting;GO:0009768//photosynthesis, light harvesting in photosystem I;GO:0009987//cellular process;GO:0015979//photosynthesis;GO…	GO:0005575//cellular_component;GO:0005622//intracellular anatomical structure;GO:0005623//obsolete cell;GO:0005737//cytoplasm;GO:0009507//chloroplast;GO:0009526//plastid envelope;GO:0009532//plastid stroma;GO:0009534//chloroplast thylakoid;GO:0009535//chloroplast thylakoid membrane;GO:0009536//plastid;GO:0009570//chloroplast stroma;GO:0009579//thylakoid;GO:0009941//chloroplast envelope;GO:0010287…	GO:0003674//molecular_function;GO:0005488//binding;GO:0016168//chlorophyll binding;GO:0031409//pigment binding;GO:0043167//ion binding;GO:0043168//anion binding;GO:0046906//tetrapyrrole binding;GO:0048037//obsolete cofactor binding;GO:0097159//organic cyclic compound binding;GO:1901363//heterocyclic compound binding;	ko00196(Photosynthesis - antenna proteins)
CYCAS_020270	chr4	360716286	360717984	+	819	CYCAS_020270	-	K08908	3G7SR	C	sp|P10708|CB12_SOLLC Chlorophyll a-b binding protein 7, chloroplastic OS=Solanum lycopersicum OX=4081 GN=CAB7 PE=3 SV=1	ABK21282.1 unknown [Picea sitchensis]	-	-	-	ko00196(Photosynthesis - antenna proteins)
CYCAS_013311	chr7	141833654	141921826	+	1109	CYCAS_013311	-	K08912	3HSMA	C	sp|P15194|CB2B_PINSY Chlorophyll a-b binding protein type 2 member 1B, chloroplastic OS=Pinus sylvestris OX=3349 PE=2 SV=1	KAF7840436.1 light-harvesting complex I LH35 proteins-like [Senna tora]	-	-	-	ko00196(Photosynthesis - antenna proteins)
CYCAS_013310	chr7	141703787	141704527	-	741	CYCAS_013310	GO:0003674;GO:0005488;GO:0005575;GO:0005622;GO:0005623;GO:0005737;GO:0006091;GO:0008150;GO:0008152;GO:0009314;GO:0009416;GO:0009507;GO:0009526;GO:0009532;GO:0009534;GO:0009535;GO:0009536;GO:0009570;GO:0009579;GO:0009628;GO:0009765;GO:0009768;GO:0009941;GO:0009987;GO:0010287;GO:0015979;GO:0016020;GO:0016168;GO:0019684;GO:0031409;GO:0031967;GO:0031975;GO:0031976;GO:0031984;GO:0034357;GO:0042651;GO:…	K08912	4JNNM	C	sp|P09756|CB23_SOYBN Chlorophyll a-b binding protein 3, chloroplastic OS=Glycine max OX=3847 GN=CAB3 PE=3 SV=1	XP_015967983.1 chlorophyll a-b binding protein of LHCII type 1 [Arachis duranensis]	GO:0006091//generation of precursor metabolites and energy;GO:0008150//biological_process;GO:0008152//metabolic process;GO:0009314//response to radiation;GO:0009416//response to light stimulus;GO:0009628//response to abiotic stimulus;GO:0009765//photosynthesis, light harvesting;GO:0009768//photosynthesis, light harvesting in photosystem I;GO:0009987//cellular process;GO:0015979//photosynthesis;GO…	GO:0005575//cellular_component;GO:0005622//intracellular anatomical structure;GO:0005623//obsolete cell;GO:0005737//cytoplasm;GO:0009507//chloroplast;GO:0009526//plastid envelope;GO:0009532//plastid stroma;GO:0009534//chloroplast thylakoid;GO:0009535//chloroplast thylakoid membrane;GO:0009536//plastid;GO:0009570//chloroplast stroma;GO:0009579//thylakoid;GO:0009941//chloroplast envelope;GO:0010287…	GO:0003674//molecular_function;GO:0005488//binding;GO:0016168//chlorophyll binding;GO:0031409//pigment binding;GO:0043167//ion binding;GO:0043168//anion binding;GO:0046906//tetrapyrrole binding;GO:0048037//obsolete cofactor binding;GO:0097159//organic cyclic compound binding;GO:1901363//heterocyclic compound binding;	ko00196(Photosynthesis - antenna proteins)
CYCAS_032836	unplaced_scaffold524	2022810	2024938	+	858	CYCAS_032836	GO:0003674;GO:0005488;GO:0005515;GO:0005575;GO:0005622;GO:0005623;GO:0005737;GO:0006091;GO:0008150;GO:0008152;GO:0009314;GO:0009416;GO:0009503;GO:0009507;GO:0009517;GO:0009521;GO:0009523;GO:0009526;GO:0009532;GO:0009534;GO:0009535;GO:0009536;GO:0009570;GO:0009579;GO:0009628;GO:0009637;GO:0009639;GO:0009765;GO:0009768;GO:0009783;GO:0009941;GO:0009987;GO:0010114;GO:0010196;GO:0010207;GO:0010218;GO:…	K08916	3GBY6	C	sp|Q9XF89|CB5_ARATH Chlorophyll a-b binding protein CP26, chloroplastic OS=Arabidopsis thaliana OX=3702 GN=LHCB5 PE=1 SV=1	ABK21181.1 unknown [Picea sitchensis]	GO:0006091//generation of precursor metabolites and energy;GO:0008150//biological_process;GO:0008152//metabolic process;GO:0009314//response to radiation;GO:0009416//response to light stimulus;GO:0009628//response to abiotic stimulus;GO:0009637//response to blue light;GO:0009639//response to red or far red light;GO:0009765//photosynthesis, light harvesting;GO:0009768//photosynthesis, light harves…	GO:0005575//cellular_component;GO:0005622//intracellular anatomical structure;GO:0005623//obsolete cell;GO:0005737//cytoplasm;GO:0009503//thylakoid light-harvesting complex;GO:0009507//chloroplast;GO:0009517//PSII associated light-harvesting complex II;GO:0009521//photosystem;GO:0009523//photosystem II;GO:0009526//plastid envelope;GO:0009532//plastid stroma;GO:0009534//chloroplast thylakoid;GO:00…	GO:0003674//molecular_function;GO:0005488//binding;GO:0005515//protein binding;GO:0016168//chlorophyll binding;GO:0019904//protein domain specific binding;GO:0031409//pigment binding;GO:0043167//ion binding;GO:0043168//anion binding;GO:0046906//tetrapyrrole binding;GO:0048037//obsolete cofactor binding;GO:0097159//organic cyclic compound binding;GO:1901363//heterocyclic compound binding;	ko00196(Photosynthesis - antenna proteins)
CYCAS_029248	chr9	33678799	33680193	-	732	CYCAS_029248	-	K08910	3KUVU	P	sp|P27521|CA4_ARATH Chlorophyll a-b binding protein 4, chloroplastic OS=Arabidopsis thaliana OX=3702 GN=LHCA4 PE=1 SV=1	CAA78932.1 Lhca4 protein,Type 4 protein of light-harvesting complex of photosystem I [Pinus sylvestris]	-	-	-	ko00196(Photosynthesis - antenna proteins)
CYCAS_029987	chr9	180237836	180240580	-	879	CYCAS_029987	GO:0003674;GO:0005488;GO:0005575;GO:0005622;GO:0005623;GO:0005737;GO:0006091;GO:0008150;GO:0008152;GO:0009314;GO:0009416;GO:0009507;GO:0009526;GO:0009532;GO:0009534;GO:0009535;GO:0009536;GO:0009570;GO:0009579;GO:0009628;GO:0009765;GO:0009768;GO:0009941;GO:0009987;GO:0010287;GO:0015979;GO:0016020;GO:0016168;GO:0019684;GO:0031409;GO:0031967;GO:0031975;GO:0031976;GO:0031984;GO:0034357;GO:0042651;GO:…	K08909	3KXS2	C	sp|P27522|CB13_SOLLC Chlorophyll a-b binding protein 8, chloroplastic OS=Solanum lycopersicum OX=4081 GN=CAB8 PE=3 SV=1	ABK26121.1 unknown [Picea sitchensis]	GO:0006091//generation of precursor metabolites and energy;GO:0008150//biological_process;GO:0008152//metabolic process;GO:0009314//response to radiation;GO:0009416//response to light stimulus;GO:0009628//response to abiotic stimulus;GO:0009765//photosynthesis, light harvesting;GO:0009768//photosynthesis, light harvesting in photosystem I;GO:0009987//cellular process;GO:0015979//photosynthesis;GO…	GO:0005575//cellular_component;GO:0005622//intracellular anatomical structure;GO:0005623//obsolete cell;GO:0005737//cytoplasm;GO:0009507//chloroplast;GO:0009526//plastid envelope;GO:0009532//plastid stroma;GO:0009534//chloroplast thylakoid;GO:0009535//chloroplast thylakoid membrane;GO:0009536//plastid;GO:0009570//chloroplast stroma;GO:0009579//thylakoid;GO:0009941//chloroplast envelope;GO:0010287…	GO:0003674//molecular_function;GO:0005488//binding;GO:0016168//chlorophyll binding;GO:0031409//pigment binding;GO:0043167//ion binding;GO:0043168//anion binding;GO:0046906//tetrapyrrole binding;GO:0048037//obsolete cofactor binding;GO:0097159//organic cyclic compound binding;GO:1901363//heterocyclic compound binding;	ko00196(Photosynthesis - antenna proteins)
CYCAS_009550	chr2	234592043	234829830	+	1296	CYCAS_009550	GO:0003674;GO:0005488;GO:0005515;GO:0005575;GO:0005622;GO:0005623;GO:0005737;GO:0006091;GO:0006950;GO:0008150;GO:0008152;GO:0009266;GO:0009314;GO:0009409;GO:0009416;GO:0009507;GO:0009526;GO:0009532;GO:0009534;GO:0009535;GO:0009536;GO:0009570;GO:0009579;GO:0009628;GO:0009637;GO:0009639;GO:0009642;GO:0009644;GO:0009645;GO:0009765;GO:0009768;GO:0009941;GO:0009987;GO:0010114;GO:0010218;GO:0010287;GO:…	K08907	44C2F	C	sp|P12360|CB11_SOLLC Chlorophyll a-b binding protein 6A, chloroplastic OS=Solanum lycopersicum OX=4081 GN=CAB6A PE=2 SV=1	ABK23400.1 unknown [Picea sitchensis]	GO:0006091//generation of precursor metabolites and energy;GO:0006950//response to stress;GO:0008150//biological_process;GO:0008152//metabolic process;GO:0009266//response to temperature stimulus;GO:0009314//response to radiation;GO:0009409//response to cold;GO:0009416//response to light stimulus;GO:0009628//response to abiotic stimulus;GO:0009637//response to blue light;GO:0009639//response to r…	GO:0005575//cellular_component;GO:0005622//intracellular anatomical structure;GO:0005623//obsolete cell;GO:0005737//cytoplasm;GO:0009507//chloroplast;GO:0009526//plastid envelope;GO:0009532//plastid stroma;GO:0009534//chloroplast thylakoid;GO:0009535//chloroplast thylakoid membrane;GO:0009536//plastid;GO:0009570//chloroplast stroma;GO:0009579//thylakoid;GO:0009941//chloroplast envelope;GO:0010287…	GO:0003674//molecular_function;GO:0005488//binding;GO:0005515//protein binding;GO:0016168//chlorophyll binding;GO:0019904//protein domain specific binding;GO:0031409//pigment binding;GO:0043167//ion binding;GO:0043168//anion binding;GO:0046906//tetrapyrrole binding;GO:0048037//obsolete cofactor binding;GO:0097159//organic cyclic compound binding;GO:1901363//heterocyclic compound binding;	ko00196(Photosynthesis - antenna proteins)
CYCAS_011956	chr2	1030030950	1030031960	+	909	CYCAS_011956	-	K08915	3KM75	C	sp|Q07473|CB4A_ARATH Chlorophyll a-b binding protein CP29.1, chloroplastic OS=Arabidopsis thaliana OX=3702 GN=LHCB4.1 PE=1 SV=1	XP_010924043.1 chlorophyll a-b binding protein CP29.2, chloroplastic [Elaeis guineensis]	-	-	-	ko00196(Photosynthesis - antenna proteins)
CYCAS_013313	chr7	142275502	142276134	+	633	CYCAS_013313	GO:0003674;GO:0005488;GO:0005575;GO:0005622;GO:0005623;GO:0005737;GO:0006091;GO:0008150;GO:0008152;GO:0009314;GO:0009416;GO:0009507;GO:0009526;GO:0009532;GO:0009534;GO:0009535;GO:0009536;GO:0009570;GO:0009579;GO:0009628;GO:0009765;GO:0009768;GO:0009941;GO:0009987;GO:0010287;GO:0015979;GO:0016020;GO:0016168;GO:0019684;GO:0031409;GO:0031967;GO:0031975;GO:0031976;GO:0031984;GO:0034357;GO:0042651;GO:…	K08912	3KMPC	C	sp|P24006|CB2A_PYRPY Chlorophyll a-b binding protein 1A, chloroplastic OS=Pyrus pyrifolia OX=3767 PE=2 SV=1	AAA60965.1 light-harvesting chlorophyll a/b binding protein of photosystem II [Ginkgo biloba]	GO:0006091//generation of precursor metabolites and energy;GO:0008150//biological_process;GO:0008152//metabolic process;GO:0009314//response to radiation;GO:0009416//response to light stimulus;GO:0009628//response to abiotic stimulus;GO:0009765//photosynthesis, light harvesting;GO:0009768//photosynthesis, light harvesting in photosystem I;GO:0009987//cellular process;GO:0015979//photosynthesis;GO…	GO:0005575//cellular_component;GO:0005622//intracellular anatomical structure;GO:0005623//obsolete cell;GO:0005737//cytoplasm;GO:0009507//chloroplast;GO:0009526//plastid envelope;GO:0009532//plastid stroma;GO:0009534//chloroplast thylakoid;GO:0009535//chloroplast thylakoid membrane;GO:0009536//plastid;GO:0009570//chloroplast stroma;GO:0009579//thylakoid;GO:0009941//chloroplast envelope;GO:0010287…	GO:0003674//molecular_function;GO:0005488//binding;GO:0016168//chlorophyll binding;GO:0031409//pigment binding;GO:0043167//ion binding;GO:0043168//anion binding;GO:0046906//tetrapyrrole binding;GO:0048037//obsolete cofactor binding;GO:0097159//organic cyclic compound binding;GO:1901363//heterocyclic compound binding;	ko00196(Photosynthesis - antenna proteins)
CYCAS_029549	chr9	91247466	91248338	+	777	CYCAS_029549	GO:0003674;GO:0005488;GO:0005575;GO:0005622;GO:0005623;GO:0005737;GO:0006091;GO:0008150;GO:0008152;GO:0009314;GO:0009416;GO:0009507;GO:0009526;GO:0009532;GO:0009534;GO:0009535;GO:0009536;GO:0009570;GO:0009579;GO:0009628;GO:0009765;GO:0009768;GO:0009941;GO:0009987;GO:0010287;GO:0015979;GO:0016020;GO:0016168;GO:0019684;GO:0031409;GO:0031967;GO:0031975;GO:0031976;GO:0031984;GO:0034357;GO:0042651;GO:…	K08917	3G8KJ	C	sp|P27524|CB4A_SOLLC Chlorophyll a-b binding protein CP24 10A, chloroplastic OS=Solanum lycopersicum OX=4081 GN=CAP10A PE=3 SV=1	RWR76178.1 Chlorophyll A-B binding protein [Cinnamomum micranthum f. kanehirae]	GO:0006091//generation of precursor metabolites and energy;GO:0008150//biological_process;GO:0008152//metabolic process;GO:0009314//response to radiation;GO:0009416//response to light stimulus;GO:0009628//response to abiotic stimulus;GO:0009765//photosynthesis, light harvesting;GO:0009768//photosynthesis, light harvesting in photosystem I;GO:0009987//cellular process;GO:0015979//photosynthesis;GO…	GO:0005575//cellular_component;GO:0005622//intracellular anatomical structure;GO:0005623//obsolete cell;GO:0005737//cytoplasm;GO:0009507//chloroplast;GO:0009526//plastid envelope;GO:0009532//plastid stroma;GO:0009534//chloroplast thylakoid;GO:0009535//chloroplast thylakoid membrane;GO:0009536//plastid;GO:0009570//chloroplast stroma;GO:0009579//thylakoid;GO:0009941//chloroplast envelope;GO:0010287…	GO:0003674//molecular_function;GO:0005488//binding;GO:0016168//chlorophyll binding;GO:0031409//pigment binding;GO:0043167//ion binding;GO:0043168//anion binding;GO:0046906//tetrapyrrole binding;GO:0048037//obsolete cofactor binding;GO:0097159//organic cyclic compound binding;GO:1901363//heterocyclic compound binding;	ko00196(Photosynthesis - antenna proteins)
CYCAS_029248	chr9	33678799	33680193	-	732	CYCAS_029248	-	K08910	3KUVU	P	sp|P27521|CA4_ARATH Chlorophyll a-b binding protein 4, chloroplastic OS=Arabidopsis thaliana OX=3702 GN=LHCA4 PE=1 SV=1	CAA78932.1 Lhca4 protein,Type 4 protein of light-harvesting complex of photosystem I [Pinus sylvestris]	-	-	-	ko00196(Photosynthesis - antenna proteins)
CYCAS_013312	chr7	142060947	142061749	-	702	CYCAS_013312	GO:0003674;GO:0005488;GO:0005575;GO:0005622;GO:0005623;GO:0005737;GO:0006091;GO:0008150;GO:0008152;GO:0009314;GO:0009416;GO:0009507;GO:0009526;GO:0009532;GO:0009534;GO:0009535;GO:0009536;GO:0009570;GO:0009579;GO:0009628;GO:0009765;GO:0009768;GO:0009941;GO:0009987;GO:0010287;GO:0015979;GO:0016020;GO:0016168;GO:0019684;GO:0031409;GO:0031967;GO:0031975;GO:0031976;GO:0031984;GO:0034357;GO:0042651;GO:…	K08912	4JNNM	C	sp|P15194|CB2B_PINSY Chlorophyll a-b binding protein type 2 member 1B, chloroplastic OS=Pinus sylvestris OX=3349 PE=2 SV=1	AAA60965.1 light-harvesting chlorophyll a/b binding protein of photosystem II [Ginkgo biloba]	GO:0006091//generation of precursor metabolites and energy;GO:0008150//biological_process;GO:0008152//metabolic process;GO:0009314//response to radiation;GO:0009416//response to light stimulus;GO:0009628//response to abiotic stimulus;GO:0009765//photosynthesis, light harvesting;GO:0009768//photosynthesis, light harvesting in photosystem I;GO:0009987//cellular process;GO:0015979//photosynthesis;GO…	GO:0005575//cellular_component;GO:0005622//intracellular anatomical structure;GO:0005623//obsolete cell;GO:0005737//cytoplasm;GO:0009507//chloroplast;GO:0009526//plastid envelope;GO:0009532//plastid stroma;GO:0009534//chloroplast thylakoid;GO:0009535//chloroplast thylakoid membrane;GO:0009536//plastid;GO:0009570//chloroplast stroma;GO:0009579//thylakoid;GO:0009941//chloroplast envelope;GO:0010287…	GO:0003674//molecular_function;GO:0005488//binding;GO:0016168//chlorophyll binding;GO:0031409//pigment binding;GO:0043167//ion binding;GO:0043168//anion binding;GO:0046906//tetrapyrrole binding;GO:0048037//obsolete cofactor binding;GO:0097159//organic cyclic compound binding;GO:1901363//heterocyclic compound binding;	ko00196(Photosynthesis - antenna proteins)
CYCAS_013308	chr7	141482053	141482856	+	804	CYCAS_013308	GO:0003674;GO:0005488;GO:0005575;GO:0005622;GO:0005623;GO:0005737;GO:0006091;GO:0008150;GO:0008152;GO:0009314;GO:0009416;GO:0009507;GO:0009526;GO:0009532;GO:0009534;GO:0009535;GO:0009536;GO:0009570;GO:0009579;GO:0009628;GO:0009765;GO:0009768;GO:0009941;GO:0009987;GO:0010287;GO:0015979;GO:0016020;GO:0016168;GO:0019684;GO:0031409;GO:0031967;GO:0031975;GO:0031976;GO:0031984;GO:0034357;GO:0042651;GO:…	K08912	4JTF9	C	sp|P15193|CB2A_PINSY Chlorophyll a-b binding protein type 2 member 1A, chloroplastic OS=Pinus sylvestris OX=3349 PE=2 SV=1	AAA60965.1 light-harvesting chlorophyll a/b binding protein of photosystem II [Ginkgo biloba]	GO:0006091//generation of precursor metabolites and energy;GO:0008150//biological_process;GO:0008152//metabolic process;GO:0009314//response to radiation;GO:0009416//response to light stimulus;GO:0009628//response to abiotic stimulus;GO:0009765//photosynthesis, light harvesting;GO:0009768//photosynthesis, light harvesting in photosystem I;GO:0009987//cellular process;GO:0015979//photosynthesis;GO…	GO:0005575//cellular_component;GO:0005622//intracellular anatomical structure;GO:0005623//obsolete cell;GO:0005737//cytoplasm;GO:0009507//chloroplast;GO:0009526//plastid envelope;GO:0009532//plastid stroma;GO:0009534//chloroplast thylakoid;GO:0009535//chloroplast thylakoid membrane;GO:0009536//plastid;GO:0009570//chloroplast stroma;GO:0009579//thylakoid;GO:0009941//chloroplast envelope;GO:0010287…	GO:0003674//molecular_function;GO:0005488//binding;GO:0016168//chlorophyll binding;GO:0031409//pigment binding;GO:0043167//ion binding;GO:0043168//anion binding;GO:0046906//tetrapyrrole binding;GO:0048037//obsolete cofactor binding;GO:0097159//organic cyclic compound binding;GO:1901363//heterocyclic compound binding;	ko00196(Photosynthesis - antenna proteins)
CYCAS_029987	chr9	180237836	180240580	-	879	CYCAS_029987	GO:0003674;GO:0005488;GO:0005575;GO:0005622;GO:0005623;GO:0005737;GO:0006091;GO:0008150;GO:0008152;GO:0009314;GO:0009416;GO:0009507;GO:0009526;GO:0009532;GO:0009534;GO:0009535;GO:0009536;GO:0009570;GO:0009579;GO:0009628;GO:0009765;GO:0009768;GO:0009941;GO:0009987;GO:0010287;GO:0015979;GO:0016020;GO:0016168;GO:0019684;GO:0031409;GO:0031967;GO:0031975;GO:0031976;GO:0031984;GO:0034357;GO:0042651;GO:…	K08909	3KXS2	C	sp|P27522|CB13_SOLLC Chlorophyll a-b binding protein 8, chloroplastic OS=Solanum lycopersicum OX=4081 GN=CAB8 PE=3 SV=1	ABK26121.1 unknown [Picea sitchensis]	GO:0006091//generation of precursor metabolites and energy;GO:0008150//biological_process;GO:0008152//metabolic process;GO:0009314//response to radiation;GO:0009416//response to light stimulus;GO:0009628//response to abiotic stimulus;GO:0009765//photosynthesis, light harvesting;GO:0009768//photosynthesis, light harvesting in photosystem I;GO:0009987//cellular process;GO:0015979//photosynthesis;GO…	GO:0005575//cellular_component;GO:0005622//intracellular anatomical structure;GO:0005623//obsolete cell;GO:0005737//cytoplasm;GO:0009507//chloroplast;GO:0009526//plastid envelope;GO:0009532//plastid stroma;GO:0009534//chloroplast thylakoid;GO:0009535//chloroplast thylakoid membrane;GO:0009536//plastid;GO:0009570//chloroplast stroma;GO:0009579//thylakoid;GO:0009941//chloroplast envelope;GO:0010287…	GO:0003674//molecular_function;GO:0005488//binding;GO:0016168//chlorophyll binding;GO:0031409//pigment binding;GO:0043167//ion binding;GO:0043168//anion binding;GO:0046906//tetrapyrrole binding;GO:0048037//obsolete cofactor binding;GO:0097159//organic cyclic compound binding;GO:1901363//heterocyclic compound binding;	ko00196(Photosynthesis - antenna proteins)
CYCAS_013314	chr7	142439783	142440523	+	741	CYCAS_013314	GO:0003674;GO:0005488;GO:0005575;GO:0005622;GO:0005623;GO:0005737;GO:0006091;GO:0008150;GO:0008152;GO:0009314;GO:0009416;GO:0009507;GO:0009526;GO:0009532;GO:0009534;GO:0009535;GO:0009536;GO:0009570;GO:0009579;GO:0009628;GO:0009765;GO:0009768;GO:0009941;GO:0009987;GO:0010287;GO:0015979;GO:0016020;GO:0016168;GO:0019684;GO:0031409;GO:0031967;GO:0031975;GO:0031976;GO:0031984;GO:0034357;GO:0042651;GO:…	K08912	4JNNM	C	sp|P09756|CB23_SOYBN Chlorophyll a-b binding protein 3, chloroplastic OS=Glycine max OX=3847 GN=CAB3 PE=3 SV=1	GFS43175.1 chlorophyll A/B-binding protein 2 [Actinidia rufa]	GO:0006091//generation of precursor metabolites and energy;GO:0008150//biological_process;GO:0008152//metabolic process;GO:0009314//response to radiation;GO:0009416//response to light stimulus;GO:0009628//response to abiotic stimulus;GO:0009765//photosynthesis, light harvesting;GO:0009768//photosynthesis, light harvesting in photosystem I;GO:0009987//cellular process;GO:0015979//photosynthesis;GO…	GO:0005575//cellular_component;GO:0005622//intracellular anatomical structure;GO:0005623//obsolete cell;GO:0005737//cytoplasm;GO:0009507//chloroplast;GO:0009526//plastid envelope;GO:0009532//plastid stroma;GO:0009534//chloroplast thylakoid;GO:0009535//chloroplast thylakoid membrane;GO:0009536//plastid;GO:0009570//chloroplast stroma;GO:0009579//thylakoid;GO:0009941//chloroplast envelope;GO:0010287…	GO:0003674//molecular_function;GO:0005488//binding;GO:0016168//chlorophyll binding;GO:0031409//pigment binding;GO:0043167//ion binding;GO:0043168//anion binding;GO:0046906//tetrapyrrole binding;GO:0048037//obsolete cofactor binding;GO:0097159//organic cyclic compound binding;GO:1901363//heterocyclic compound binding;	ko00196(Photosynthesis - antenna proteins)
CYCAS_013313	chr7	142275502	142276134	+	633	CYCAS_013313	GO:0003674;GO:0005488;GO:0005575;GO:0005622;GO:0005623;GO:0005737;GO:0006091;GO:0008150;GO:0008152;GO:0009314;GO:0009416;GO:0009507;GO:0009526;GO:0009532;GO:0009534;GO:0009535;GO:0009536;GO:0009570;GO:0009579;GO:0009628;GO:0009765;GO:0009768;GO:0009941;GO:0009987;GO:0010287;GO:0015979;GO:0016020;GO:0016168;GO:0019684;GO:0031409;GO:0031967;GO:0031975;GO:0031976;GO:0031984;GO:0034357;GO:0042651;GO:…	K08912	3KMPC	C	sp|P24006|CB2A_PYRPY Chlorophyll a-b binding protein 1A, chloroplastic OS=Pyrus pyrifolia OX=3767 PE=2 SV=1	AAA60965.1 light-harvesting chlorophyll a/b binding protein of photosystem II [Ginkgo biloba]	GO:0006091//generation of precursor metabolites and energy;GO:0008150//biological_process;GO:0008152//metabolic process;GO:0009314//response to radiation;GO:0009416//response to light stimulus;GO:0009628//response to abiotic stimulus;GO:0009765//photosynthesis, light harvesting;GO:0009768//photosynthesis, light harvesting in photosystem I;GO:0009987//cellular process;GO:0015979//photosynthesis;GO…	GO:0005575//cellular_component;GO:0005622//intracellular anatomical structure;GO:0005623//obsolete cell;GO:0005737//cytoplasm;GO:0009507//chloroplast;GO:0009526//plastid envelope;GO:0009532//plastid stroma;GO:0009534//chloroplast thylakoid;GO:0009535//chloroplast thylakoid membrane;GO:0009536//plastid;GO:0009570//chloroplast stroma;GO:0009579//thylakoid;GO:0009941//chloroplast envelope;GO:0010287…	GO:0003674//molecular_function;GO:0005488//binding;GO:0016168//chlorophyll binding;GO:0031409//pigment binding;GO:0043167//ion binding;GO:0043168//anion binding;GO:0046906//tetrapyrrole binding;GO:0048037//obsolete cofactor binding;GO:0097159//organic cyclic compound binding;GO:1901363//heterocyclic compound binding;	ko00196(Photosynthesis - antenna proteins)
CYCAS_020270	chr4	360716286	360717984	+	819	CYCAS_020270	-	K08908	3G7SR	C	sp|P10708|CB12_SOLLC Chlorophyll a-b binding protein 7, chloroplastic OS=Solanum lycopersicum OX=4081 GN=CAB7 PE=3 SV=1	ABK21282.1 unknown [Picea sitchensis]	-	-	-	ko00196(Photosynthesis - antenna proteins)
CYCAS_009550	chr2	234592043	234829830	+	1296	CYCAS_009550	GO:0003674;GO:0005488;GO:0005515;GO:0005575;GO:0005622;GO:0005623;GO:0005737;GO:0006091;GO:0006950;GO:0008150;GO:0008152;GO:0009266;GO:0009314;GO:0009409;GO:0009416;GO:0009507;GO:0009526;GO:0009532;GO:0009534;GO:0009535;GO:0009536;GO:0009570;GO:0009579;GO:0009628;GO:0009637;GO:0009639;GO:0009642;GO:0009644;GO:0009645;GO:0009765;GO:0009768;GO:0009941;GO:0009987;GO:0010114;GO:0010218;GO:0010287;GO:…	K08907	44C2F	C	sp|P12360|CB11_SOLLC Chlorophyll a-b binding protein 6A, chloroplastic OS=Solanum lycopersicum OX=4081 GN=CAB6A PE=2 SV=1	ABK23400.1 unknown [Picea sitchensis]	GO:0006091//generation of precursor metabolites and energy;GO:0006950//response to stress;GO:0008150//biological_process;GO:0008152//metabolic process;GO:0009266//response to temperature stimulus;GO:0009314//response to radiation;GO:0009409//response to cold;GO:0009416//response to light stimulus;GO:0009628//response to abiotic stimulus;GO:0009637//response to blue light;GO:0009639//response to r…	GO:0005575//cellular_component;GO:0005622//intracellular anatomical structure;GO:0005623//obsolete cell;GO:0005737//cytoplasm;GO:0009507//chloroplast;GO:0009526//plastid envelope;GO:0009532//plastid stroma;GO:0009534//chloroplast thylakoid;GO:0009535//chloroplast thylakoid membrane;GO:0009536//plastid;GO:0009570//chloroplast stroma;GO:0009579//thylakoid;GO:0009941//chloroplast envelope;GO:0010287…	GO:0003674//molecular_function;GO:0005488//binding;GO:0005515//protein binding;GO:0016168//chlorophyll binding;GO:0019904//protein domain specific binding;GO:0031409//pigment binding;GO:0043167//ion binding;GO:0043168//anion binding;GO:0046906//tetrapyrrole binding;GO:0048037//obsolete cofactor binding;GO:0097159//organic cyclic compound binding;GO:1901363//heterocyclic compound binding;	ko00196(Photosynthesis - antenna proteins)
CYCAS_028358	chr8	533943450	533944872	+	807	CYCAS_028358	GO:0001101;GO:0003674;GO:0005198;GO:0005488;GO:0005515;GO:0005575;GO:0005622;GO:0005623;GO:0005737;GO:0006091;GO:0006950;GO:0008150;GO:0008152;GO:0009314;GO:0009416;GO:0009507;GO:0009526;GO:0009532;GO:0009534;GO:0009535;GO:0009536;GO:0009570;GO:0009579;GO:0009628;GO:0009635;GO:0009636;GO:0009642;GO:0009644;GO:0009719;GO:0009725;GO:0009737;GO:0009765;GO:0009768;GO:0009769;GO:0009941;GO:0009987;GO:…	K08914	3G92Q	C	sp|P27489|CB23_SOLLC Chlorophyll a-b binding protein 13, chloroplastic OS=Solanum lycopersicum OX=4081 GN=CAB13 PE=1 SV=1	XP_015896717.1 chlorophyll a-b binding protein 13, chloroplastic [Ziziphus jujuba]	GO:0001101//response to acid chemical;GO:0006091//generation of precursor metabolites and energy;GO:0006950//response to stress;GO:0008150//biological_process;GO:0008152//metabolic process;GO:0009314//response to radiation;GO:0009416//response to light stimulus;GO:0009628//response to abiotic stimulus;GO:0009635//response to herbicide;GO:0009636//response to toxic substance;GO:0009642//response t…	GO:0005575//cellular_component;GO:0005622//intracellular anatomical structure;GO:0005623//obsolete cell;GO:0005737//cytoplasm;GO:0009507//chloroplast;GO:0009526//plastid envelope;GO:0009532//plastid stroma;GO:0009534//chloroplast thylakoid;GO:0009535//chloroplast thylakoid membrane;GO:0009536//plastid;GO:0009570//chloroplast stroma;GO:0009579//thylakoid;GO:0009941//chloroplast envelope;GO:0010287…	GO:0003674//molecular_function;GO:0005198//structural molecule activity;GO:0005488//binding;GO:0005515//protein binding;GO:0016168//chlorophyll binding;GO:0019904//protein domain specific binding;GO:0031409//pigment binding;GO:0043167//ion binding;GO:0043168//anion binding;GO:0046906//tetrapyrrole binding;GO:0048037//obsolete cofactor binding;GO:0097159//organic cyclic compound binding;GO:1901363…	ko00196(Photosynthesis - antenna proteins)
CYCAS_013310	chr7	141703787	141704527	-	741	CYCAS_013310	GO:0003674;GO:0005488;GO:0005575;GO:0005622;GO:0005623;GO:0005737;GO:0006091;GO:0008150;GO:0008152;GO:0009314;GO:0009416;GO:0009507;GO:0009526;GO:0009532;GO:0009534;GO:0009535;GO:0009536;GO:0009570;GO:0009579;GO:0009628;GO:0009765;GO:0009768;GO:0009941;GO:0009987;GO:0010287;GO:0015979;GO:0016020;GO:0016168;GO:0019684;GO:0031409;GO:0031967;GO:0031975;GO:0031976;GO:0031984;GO:0034357;GO:0042651;GO:…	K08912	4JNNM	C	sp|P09756|CB23_SOYBN Chlorophyll a-b binding protein 3, chloroplastic OS=Glycine max OX=3847 GN=CAB3 PE=3 SV=1	XP_015967983.1 chlorophyll a-b binding protein of LHCII type 1 [Arachis duranensis]	GO:0006091//generation of precursor metabolites and energy;GO:0008150//biological_process;GO:0008152//metabolic process;GO:0009314//response to radiation;GO:0009416//response to light stimulus;GO:0009628//response to abiotic stimulus;GO:0009765//photosynthesis, light harvesting;GO:0009768//photosynthesis, light harvesting in photosystem I;GO:0009987//cellular process;GO:0015979//photosynthesis;GO…	GO:0005575//cellular_component;GO:0005622//intracellular anatomical structure;GO:0005623//obsolete cell;GO:0005737//cytoplasm;GO:0009507//chloroplast;GO:0009526//plastid envelope;GO:0009532//plastid stroma;GO:0009534//chloroplast thylakoid;GO:0009535//chloroplast thylakoid membrane;GO:0009536//plastid;GO:0009570//chloroplast stroma;GO:0009579//thylakoid;GO:0009941//chloroplast envelope;GO:0010287…	GO:0003674//molecular_function;GO:0005488//binding;GO:0016168//chlorophyll binding;GO:0031409//pigment binding;GO:0043167//ion binding;GO:0043168//anion binding;GO:0046906//tetrapyrrole binding;GO:0048037//obsolete cofactor binding;GO:0097159//organic cyclic compound binding;GO:1901363//heterocyclic compound binding;	ko00196(Photosynthesis - antenna proteins)
CYCAS_011956	chr2	1030030950	1030031960	+	909	CYCAS_011956	-	K08915	3KM75	C	sp|Q07473|CB4A_ARATH Chlorophyll a-b binding protein CP29.1, chloroplastic OS=Arabidopsis thaliana OX=3702 GN=LHCB4.1 PE=1 SV=1	XP_010924043.1 chlorophyll a-b binding protein CP29.2, chloroplastic [Elaeis guineensis]	-	-	-	ko00196(Photosynthesis - antenna proteins)
CYCAS_013311	chr7	141833654	141921826	+	1109	CYCAS_013311	-	K08912	3HSMA	C	sp|P15194|CB2B_PINSY Chlorophyll a-b binding protein type 2 member 1B, chloroplastic OS=Pinus sylvestris OX=3349 PE=2 SV=1	KAF7840436.1 light-harvesting complex I LH35 proteins-like [Senna tora]	-	-	-	ko00196(Photosynthesis - antenna proteins)
CYCAS_032836	unplaced_scaffold524	2022810	2024938	+	858	CYCAS_032836	GO:0003674;GO:0005488;GO:0005515;GO:0005575;GO:0005622;GO:0005623;GO:0005737;GO:0006091;GO:0008150;GO:0008152;GO:0009314;GO:0009416;GO:0009503;GO:0009507;GO:0009517;GO:0009521;GO:0009523;GO:0009526;GO:0009532;GO:0009534;GO:0009535;GO:0009536;GO:0009570;GO:0009579;GO:0009628;GO:0009637;GO:0009639;GO:0009765;GO:0009768;GO:0009783;GO:0009941;GO:0009987;GO:0010114;GO:0010196;GO:0010207;GO:0010218;GO:…	K08916	3GBY6	C	sp|Q9XF89|CB5_ARATH Chlorophyll a-b binding protein CP26, chloroplastic OS=Arabidopsis thaliana OX=3702 GN=LHCB5 PE=1 SV=1	ABK21181.1 unknown [Picea sitchensis]	GO:0006091//generation of precursor metabolites and energy;GO:0008150//biological_process;GO:0008152//metabolic process;GO:0009314//response to radiation;GO:0009416//response to light stimulus;GO:0009628//response to abiotic stimulus;GO:0009637//response to blue light;GO:0009639//response to red or far red light;GO:0009765//photosynthesis, light harvesting;GO:0009768//photosynthesis, light harves…	GO:0005575//cellular_component;GO:0005622//intracellular anatomical structure;GO:0005623//obsolete cell;GO:0005737//cytoplasm;GO:0009503//thylakoid light-harvesting complex;GO:0009507//chloroplast;GO:0009517//PSII associated light-harvesting complex II;GO:0009521//photosystem;GO:0009523//photosystem II;GO:0009526//plastid envelope;GO:0009532//plastid stroma;GO:0009534//chloroplast thylakoid;GO:00…	GO:0003674//molecular_function;GO:0005488//binding;GO:0005515//protein binding;GO:0016168//chlorophyll binding;GO:0019904//protein domain specific binding;GO:0031409//pigment binding;GO:0043167//ion binding;GO:0043168//anion binding;GO:0046906//tetrapyrrole binding;GO:0048037//obsolete cofactor binding;GO:0097159//organic cyclic compound binding;GO:1901363//heterocyclic compound binding;	ko00196(Photosynthesis - antenna proteins)
CYCAS_002835	chr1	1022190042	1022190958	-	807	CYCAS_002835	GO:0001101;GO:0003674;GO:0005488;GO:0005515;GO:0005575;GO:0005622;GO:0005623;GO:0005737;GO:0005773;GO:0005774;GO:0006091;GO:0006950;GO:0008150;GO:0008152;GO:0009266;GO:0009269;GO:0009314;GO:0009409;GO:0009414;GO:0009415;GO:0009416;GO:0009503;GO:0009507;GO:0009517;GO:0009521;GO:0009522;GO:0009523;GO:0009526;GO:0009532;GO:0009534;GO:0009535;GO:0009536;GO:0009570;GO:0009579;GO:0009628;GO:0009637;GO:…	K08913	3GBSG	C	sp|Q9SHR7|CB21_ARATH Chlorophyll a-b binding protein 2.1, chloroplastic OS=Arabidopsis thaliana OX=3702 GN=LHCB2.1 PE=1 SV=1	ABK21429.1 unknown [Picea sitchensis]	GO:0001101//response to acid chemical;GO:0006091//generation of precursor metabolites and energy;GO:0006950//response to stress;GO:0008150//biological_process;GO:0008152//metabolic process;GO:0009266//response to temperature stimulus;GO:0009269//response to desiccation;GO:0009314//response to radiation;GO:0009409//response to cold;GO:0009414//response to water deprivation;GO:0009415//response to …	GO:0005575//cellular_component;GO:0005622//intracellular anatomical structure;GO:0005623//obsolete cell;GO:0005737//cytoplasm;GO:0005773//vacuole;GO:0005774//vacuolar membrane;GO:0009503//thylakoid light-harvesting complex;GO:0009507//chloroplast;GO:0009517//PSII associated light-harvesting complex II;GO:0009521//photosystem;GO:0009522//photosystem I;GO:0009523//photosystem II;GO:0009526//plastid…	GO:0003674//molecular_function;GO:0005488//binding;GO:0005515//protein binding;GO:0016168//chlorophyll binding;GO:0019904//protein domain specific binding;GO:0031409//pigment binding;GO:0043167//ion binding;GO:0043168//anion binding;GO:0046906//tetrapyrrole binding;GO:0048037//obsolete cofactor binding;GO:0097159//organic cyclic compound binding;GO:1901363//heterocyclic compound binding;	ko00196(Photosynthesis - antenna proteins)
CYCAS_013309	chr7	141628284	141629086	-	702	CYCAS_013309	GO:0001101;GO:0003674;GO:0005488;GO:0005515;GO:0005575;GO:0005622;GO:0005623;GO:0005737;GO:0005773;GO:0005774;GO:0006091;GO:0006950;GO:0008150;GO:0008152;GO:0009266;GO:0009269;GO:0009314;GO:0009409;GO:0009414;GO:0009415;GO:0009416;GO:0009503;GO:0009507;GO:0009517;GO:0009521;GO:0009522;GO:0009523;GO:0009526;GO:0009532;GO:0009534;GO:0009535;GO:0009536;GO:0009570;GO:0009579;GO:0009628;GO:0009637;GO:…	K08912	3GBSG	C	sp|P15193|CB2A_PINSY Chlorophyll a-b binding protein type 2 member 1A, chloroplastic OS=Pinus sylvestris OX=3349 PE=2 SV=1	AAA60965.1 light-harvesting chlorophyll a/b binding protein of photosystem II [Ginkgo biloba]	GO:0001101//response to acid chemical;GO:0006091//generation of precursor metabolites and energy;GO:0006950//response to stress;GO:0008150//biological_process;GO:0008152//metabolic process;GO:0009266//response to temperature stimulus;GO:0009269//response to desiccation;GO:0009314//response to radiation;GO:0009409//response to cold;GO:0009414//response to water deprivation;GO:0009415//response to …	GO:0005575//cellular_component;GO:0005622//intracellular anatomical structure;GO:0005623//obsolete cell;GO:0005737//cytoplasm;GO:0005773//vacuole;GO:0005774//vacuolar membrane;GO:0009503//thylakoid light-harvesting complex;GO:0009507//chloroplast;GO:0009517//PSII associated light-harvesting complex II;GO:0009521//photosystem;GO:0009522//photosystem I;GO:0009523//photosystem II;GO:0009526//plastid…	GO:0003674//molecular_function;GO:0005488//binding;GO:0005515//protein binding;GO:0016168//chlorophyll binding;GO:0019904//protein domain specific binding;GO:0031409//pigment binding;GO:0043167//ion binding;GO:0043168//anion binding;GO:0046906//tetrapyrrole binding;GO:0048037//obsolete cofactor binding;GO:0097159//organic cyclic compound binding;GO:1901363//heterocyclic compound binding;	ko00196(Photosynthesis - antenna proteins)
CYCAS_032836	unplaced_scaffold524	2022810	2024938	+	858	CYCAS_032836	GO:0003674;GO:0005488;GO:0005515;GO:0005575;GO:0005622;GO:0005623;GO:0005737;GO:0006091;GO:0008150;GO:0008152;GO:0009314;GO:0009416;GO:0009503;GO:0009507;GO:0009517;GO:0009521;GO:0009523;GO:0009526;GO:0009532;GO:0009534;GO:0009535;GO:0009536;GO:0009570;GO:0009579;GO:0009628;GO:0009637;GO:0009639;GO:0009765;GO:0009768;GO:0009783;GO:0009941;GO:0009987;GO:0010114;GO:0010196;GO:0010207;GO:0010218;GO:…	K08916	3GBY6	C	sp|Q9XF89|CB5_ARATH Chlorophyll a-b binding protein CP26, chloroplastic OS=Arabidopsis thaliana OX=3702 GN=LHCB5 PE=1 SV=1	ABK21181.1 unknown [Picea sitchensis]	GO:0006091//generation of precursor metabolites and energy;GO:0008150//biological_process;GO:0008152//metabolic process;GO:0009314//response to radiation;GO:0009416//response to light stimulus;GO:0009628//response to abiotic stimulus;GO:0009637//response to blue light;GO:0009639//response to red or far red light;GO:0009765//photosynthesis, light harvesting;GO:0009768//photosynthesis, light harves…	GO:0005575//cellular_component;GO:0005622//intracellular anatomical structure;GO:0005623//obsolete cell;GO:0005737//cytoplasm;GO:0009503//thylakoid light-harvesting complex;GO:0009507//chloroplast;GO:0009517//PSII associated light-harvesting complex II;GO:0009521//photosystem;GO:0009523//photosystem II;GO:0009526//plastid envelope;GO:0009532//plastid stroma;GO:0009534//chloroplast thylakoid;GO:00…	GO:0003674//molecular_function;GO:0005488//binding;GO:0005515//protein binding;GO:0016168//chlorophyll binding;GO:0019904//protein domain specific binding;GO:0031409//pigment binding;GO:0043167//ion binding;GO:0043168//anion binding;GO:0046906//tetrapyrrole binding;GO:0048037//obsolete cofactor binding;GO:0097159//organic cyclic compound binding;GO:1901363//heterocyclic compound binding;	ko00196(Photosynthesis - antenna proteins)
CYCAS_013314	chr7	142439783	142440523	+	741	CYCAS_013314	GO:0003674;GO:0005488;GO:0005575;GO:0005622;GO:0005623;GO:0005737;GO:0006091;GO:0008150;GO:0008152;GO:0009314;GO:0009416;GO:0009507;GO:0009526;GO:0009532;GO:0009534;GO:0009535;GO:0009536;GO:0009570;GO:0009579;GO:0009628;GO:0009765;GO:0009768;GO:0009941;GO:0009987;GO:0010287;GO:0015979;GO:0016020;GO:0016168;GO:0019684;GO:0031409;GO:0031967;GO:0031975;GO:0031976;GO:0031984;GO:0034357;GO:0042651;GO:…	K08912	4JNNM	C	sp|P09756|CB23_SOYBN Chlorophyll a-b binding protein 3, chloroplastic OS=Glycine max OX=3847 GN=CAB3 PE=3 SV=1	GFS43175.1 chlorophyll A/B-binding protein 2 [Actinidia rufa]	GO:0006091//generation of precursor metabolites and energy;GO:0008150//biological_process;GO:0008152//metabolic process;GO:0009314//response to radiation;GO:0009416//response to light stimulus;GO:0009628//response to abiotic stimulus;GO:0009765//photosynthesis, light harvesting;GO:0009768//photosynthesis, light harvesting in photosystem I;GO:0009987//cellular process;GO:0015979//photosynthesis;GO…	GO:0005575//cellular_component;GO:0005622//intracellular anatomical structure;GO:0005623//obsolete cell;GO:0005737//cytoplasm;GO:0009507//chloroplast;GO:0009526//plastid envelope;GO:0009532//plastid stroma;GO:0009534//chloroplast thylakoid;GO:0009535//chloroplast thylakoid membrane;GO:0009536//plastid;GO:0009570//chloroplast stroma;GO:0009579//thylakoid;GO:0009941//chloroplast envelope;GO:0010287…	GO:0003674//molecular_function;GO:0005488//binding;GO:0016168//chlorophyll binding;GO:0031409//pigment binding;GO:0043167//ion binding;GO:0043168//anion binding;GO:0046906//tetrapyrrole binding;GO:0048037//obsolete cofactor binding;GO:0097159//organic cyclic compound binding;GO:1901363//heterocyclic compound binding;	ko00196(Photosynthesis - antenna proteins)
CYCAS_013312	chr7	142060947	142061749	-	702	CYCAS_013312	GO:0003674;GO:0005488;GO:0005575;GO:0005622;GO:0005623;GO:0005737;GO:0006091;GO:0008150;GO:0008152;GO:0009314;GO:0009416;GO:0009507;GO:0009526;GO:0009532;GO:0009534;GO:0009535;GO:0009536;GO:0009570;GO:0009579;GO:0009628;GO:0009765;GO:0009768;GO:0009941;GO:0009987;GO:0010287;GO:0015979;GO:0016020;GO:0016168;GO:0019684;GO:0031409;GO:0031967;GO:0031975;GO:0031976;GO:0031984;GO:0034357;GO:0042651;GO:…	K08912	4JNNM	C	sp|P15194|CB2B_PINSY Chlorophyll a-b binding protein type 2 member 1B, chloroplastic OS=Pinus sylvestris OX=3349 PE=2 SV=1	AAA60965.1 light-harvesting chlorophyll a/b binding protein of photosystem II [Ginkgo biloba]	GO:0006091//generation of precursor metabolites and energy;GO:0008150//biological_process;GO:0008152//metabolic process;GO:0009314//response to radiation;GO:0009416//response to light stimulus;GO:0009628//response to abiotic stimulus;GO:0009765//photosynthesis, light harvesting;GO:0009768//photosynthesis, light harvesting in photosystem I;GO:0009987//cellular process;GO:0015979//photosynthesis;GO…	GO:0005575//cellular_component;GO:0005622//intracellular anatomical structure;GO:0005623//obsolete cell;GO:0005737//cytoplasm;GO:0009507//chloroplast;GO:0009526//plastid envelope;GO:0009532//plastid stroma;GO:0009534//chloroplast thylakoid;GO:0009535//chloroplast thylakoid membrane;GO:0009536//plastid;GO:0009570//chloroplast stroma;GO:0009579//thylakoid;GO:0009941//chloroplast envelope;GO:0010287…	GO:0003674//molecular_function;GO:0005488//binding;GO:0016168//chlorophyll binding;GO:0031409//pigment binding;GO:0043167//ion binding;GO:0043168//anion binding;GO:0046906//tetrapyrrole binding;GO:0048037//obsolete cofactor binding;GO:0097159//organic cyclic compound binding;GO:1901363//heterocyclic compound binding;	ko00196(Photosynthesis - antenna proteins)
CYCAS_011956	chr2	1030030950	1030031960	+	909	CYCAS_011956	-	K08915	3KM75	C	sp|Q07473|CB4A_ARATH Chlorophyll a-b binding protein CP29.1, chloroplastic OS=Arabidopsis thaliana OX=3702 GN=LHCB4.1 PE=1 SV=1	XP_010924043.1 chlorophyll a-b binding protein CP29.2, chloroplastic [Elaeis guineensis]	-	-	-	ko00196(Photosynthesis - antenna proteins)
CYCAS_009550	chr2	234592043	234829830	+	1296	CYCAS_009550	GO:0003674;GO:0005488;GO:0005515;GO:0005575;GO:0005622;GO:0005623;GO:0005737;GO:0006091;GO:0006950;GO:0008150;GO:0008152;GO:0009266;GO:0009314;GO:0009409;GO:0009416;GO:0009507;GO:0009526;GO:0009532;GO:0009534;GO:0009535;GO:0009536;GO:0009570;GO:0009579;GO:0009628;GO:0009637;GO:0009639;GO:0009642;GO:0009644;GO:0009645;GO:0009765;GO:0009768;GO:0009941;GO:0009987;GO:0010114;GO:0010218;GO:0010287;GO:…	K08907	44C2F	C	sp|P12360|CB11_SOLLC Chlorophyll a-b binding protein 6A, chloroplastic OS=Solanum lycopersicum OX=4081 GN=CAB6A PE=2 SV=1	ABK23400.1 unknown [Picea sitchensis]	GO:0006091//generation of precursor metabolites and energy;GO:0006950//response to stress;GO:0008150//biological_process;GO:0008152//metabolic process;GO:0009266//response to temperature stimulus;GO:0009314//response to radiation;GO:0009409//response to cold;GO:0009416//response to light stimulus;GO:0009628//response to abiotic stimulus;GO:0009637//response to blue light;GO:0009639//response to r…	GO:0005575//cellular_component;GO:0005622//intracellular anatomical structure;GO:0005623//obsolete cell;GO:0005737//cytoplasm;GO:0009507//chloroplast;GO:0009526//plastid envelope;GO:0009532//plastid stroma;GO:0009534//chloroplast thylakoid;GO:0009535//chloroplast thylakoid membrane;GO:0009536//plastid;GO:0009570//chloroplast stroma;GO:0009579//thylakoid;GO:0009941//chloroplast envelope;GO:0010287…	GO:0003674//molecular_function;GO:0005488//binding;GO:0005515//protein binding;GO:0016168//chlorophyll binding;GO:0019904//protein domain specific binding;GO:0031409//pigment binding;GO:0043167//ion binding;GO:0043168//anion binding;GO:0046906//tetrapyrrole binding;GO:0048037//obsolete cofactor binding;GO:0097159//organic cyclic compound binding;GO:1901363//heterocyclic compound binding;	ko00196(Photosynthesis - antenna proteins)
CYCAS_029549	chr9	91247466	91248338	+	777	CYCAS_029549	GO:0003674;GO:0005488;GO:0005575;GO:0005622;GO:0005623;GO:0005737;GO:0006091;GO:0008150;GO:0008152;GO:0009314;GO:0009416;GO:0009507;GO:0009526;GO:0009532;GO:0009534;GO:0009535;GO:0009536;GO:0009570;GO:0009579;GO:0009628;GO:0009765;GO:0009768;GO:0009941;GO:0009987;GO:0010287;GO:0015979;GO:0016020;GO:0016168;GO:0019684;GO:0031409;GO:0031967;GO:0031975;GO:0031976;GO:0031984;GO:0034357;GO:0042651;GO:…	K08917	3G8KJ	C	sp|P27524|CB4A_SOLLC Chlorophyll a-b binding protein CP24 10A, chloroplastic OS=Solanum lycopersicum OX=4081 GN=CAP10A PE=3 SV=1	RWR76178.1 Chlorophyll A-B binding protein [Cinnamomum micranthum f. kanehirae]	GO:0006091//generation of precursor metabolites and energy;GO:0008150//biological_process;GO:0008152//metabolic process;GO:0009314//response to radiation;GO:0009416//response to light stimulus;GO:0009628//response to abiotic stimulus;GO:0009765//photosynthesis, light harvesting;GO:0009768//photosynthesis, light harvesting in photosystem I;GO:0009987//cellular process;GO:0015979//photosynthesis;GO…	GO:0005575//cellular_component;GO:0005622//intracellular anatomical structure;GO:0005623//obsolete cell;GO:0005737//cytoplasm;GO:0009507//chloroplast;GO:0009526//plastid envelope;GO:0009532//plastid stroma;GO:0009534//chloroplast thylakoid;GO:0009535//chloroplast thylakoid membrane;GO:0009536//plastid;GO:0009570//chloroplast stroma;GO:0009579//thylakoid;GO:0009941//chloroplast envelope;GO:0010287…	GO:0003674//molecular_function;GO:0005488//binding;GO:0016168//chlorophyll binding;GO:0031409//pigment binding;GO:0043167//ion binding;GO:0043168//anion binding;GO:0046906//tetrapyrrole binding;GO:0048037//obsolete cofactor binding;GO:0097159//organic cyclic compound binding;GO:1901363//heterocyclic compound binding;	ko00196(Photosynthesis - antenna proteins)
CYCAS_013309	chr7	141628284	141629086	-	702	CYCAS_013309	GO:0001101;GO:0003674;GO:0005488;GO:0005515;GO:0005575;GO:0005622;GO:0005623;GO:0005737;GO:0005773;GO:0005774;GO:0006091;GO:0006950;GO:0008150;GO:0008152;GO:0009266;GO:0009269;GO:0009314;GO:0009409;GO:0009414;GO:0009415;GO:0009416;GO:0009503;GO:0009507;GO:0009517;GO:0009521;GO:0009522;GO:0009523;GO:0009526;GO:0009532;GO:0009534;GO:0009535;GO:0009536;GO:0009570;GO:0009579;GO:0009628;GO:0009637;GO:…	K08912	3GBSG	C	sp|P15193|CB2A_PINSY Chlorophyll a-b binding protein type 2 member 1A, chloroplastic OS=Pinus sylvestris OX=3349 PE=2 SV=1	AAA60965.1 light-harvesting chlorophyll a/b binding protein of photosystem II [Ginkgo biloba]	GO:0001101//response to acid chemical;GO:0006091//generation of precursor metabolites and energy;GO:0006950//response to stress;GO:0008150//biological_process;GO:0008152//metabolic process;GO:0009266//response to temperature stimulus;GO:0009269//response to desiccation;GO:0009314//response to radiation;GO:0009409//response to cold;GO:0009414//response to water deprivation;GO:0009415//response to …	GO:0005575//cellular_component;GO:0005622//intracellular anatomical structure;GO:0005623//obsolete cell;GO:0005737//cytoplasm;GO:0005773//vacuole;GO:0005774//vacuolar membrane;GO:0009503//thylakoid light-harvesting complex;GO:0009507//chloroplast;GO:0009517//PSII associated light-harvesting complex II;GO:0009521//photosystem;GO:0009522//photosystem I;GO:0009523//photosystem II;GO:0009526//plastid…	GO:0003674//molecular_function;GO:0005488//binding;GO:0005515//protein binding;GO:0016168//chlorophyll binding;GO:0019904//protein domain specific binding;GO:0031409//pigment binding;GO:0043167//ion binding;GO:0043168//anion binding;GO:0046906//tetrapyrrole binding;GO:0048037//obsolete cofactor binding;GO:0097159//organic cyclic compound binding;GO:1901363//heterocyclic compound binding;	ko00196(Photosynthesis - antenna proteins)
CYCAS_002835	chr1	1022190042	1022190958	-	807	CYCAS_002835	GO:0001101;GO:0003674;GO:0005488;GO:0005515;GO:0005575;GO:0005622;GO:0005623;GO:0005737;GO:0005773;GO:0005774;GO:0006091;GO:0006950;GO:0008150;GO:0008152;GO:0009266;GO:0009269;GO:0009314;GO:0009409;GO:0009414;GO:0009415;GO:0009416;GO:0009503;GO:0009507;GO:0009517;GO:0009521;GO:0009522;GO:0009523;GO:0009526;GO:0009532;GO:0009534;GO:0009535;GO:0009536;GO:0009570;GO:0009579;GO:0009628;GO:0009637;GO:…	K08913	3GBSG	C	sp|Q9SHR7|CB21_ARATH Chlorophyll a-b binding protein 2.1, chloroplastic OS=Arabidopsis thaliana OX=3702 GN=LHCB2.1 PE=1 SV=1	ABK21429.1 unknown [Picea sitchensis]	GO:0001101//response to acid chemical;GO:0006091//generation of precursor metabolites and energy;GO:0006950//response to stress;GO:0008150//biological_process;GO:0008152//metabolic process;GO:0009266//response to temperature stimulus;GO:0009269//response to desiccation;GO:0009314//response to radiation;GO:0009409//response to cold;GO:0009414//response to water deprivation;GO:0009415//response to …	GO:0005575//cellular_component;GO:0005622//intracellular anatomical structure;GO:0005623//obsolete cell;GO:0005737//cytoplasm;GO:0005773//vacuole;GO:0005774//vacuolar membrane;GO:0009503//thylakoid light-harvesting complex;GO:0009507//chloroplast;GO:0009517//PSII associated light-harvesting complex II;GO:0009521//photosystem;GO:0009522//photosystem I;GO:0009523//photosystem II;GO:0009526//plastid…	GO:0003674//molecular_function;GO:0005488//binding;GO:0005515//protein binding;GO:0016168//chlorophyll binding;GO:0019904//protein domain specific binding;GO:0031409//pigment binding;GO:0043167//ion binding;GO:0043168//anion binding;GO:0046906//tetrapyrrole binding;GO:0048037//obsolete cofactor binding;GO:0097159//organic cyclic compound binding;GO:1901363//heterocyclic compound binding;	ko00196(Photosynthesis - antenna proteins)
CYCAS_020270	chr4	360716286	360717984	+	819	CYCAS_020270	-	K08908	3G7SR	C	sp|P10708|CB12_SOLLC Chlorophyll a-b binding protein 7, chloroplastic OS=Solanum lycopersicum OX=4081 GN=CAB7 PE=3 SV=1	ABK21282.1 unknown [Picea sitchensis]	-	-	-	ko00196(Photosynthesis - antenna proteins)
CYCAS_013310	chr7	141703787	141704527	-	741	CYCAS_013310	GO:0003674;GO:0005488;GO:0005575;GO:0005622;GO:0005623;GO:0005737;GO:0006091;GO:0008150;GO:0008152;GO:0009314;GO:0009416;GO:0009507;GO:0009526;GO:0009532;GO:0009534;GO:0009535;GO:0009536;GO:0009570;GO:0009579;GO:0009628;GO:0009765;GO:0009768;GO:0009941;GO:0009987;GO:0010287;GO:0015979;GO:0016020;GO:0016168;GO:0019684;GO:0031409;GO:0031967;GO:0031975;GO:0031976;GO:0031984;GO:0034357;GO:0042651;GO:…	K08912	4JNNM	C	sp|P09756|CB23_SOYBN Chlorophyll a-b binding protein 3, chloroplastic OS=Glycine max OX=3847 GN=CAB3 PE=3 SV=1	XP_015967983.1 chlorophyll a-b binding protein of LHCII type 1 [Arachis duranensis]	GO:0006091//generation of precursor metabolites and energy;GO:0008150//biological_process;GO:0008152//metabolic process;GO:0009314//response to radiation;GO:0009416//response to light stimulus;GO:0009628//response to abiotic stimulus;GO:0009765//photosynthesis, light harvesting;GO:0009768//photosynthesis, light harvesting in photosystem I;GO:0009987//cellular process;GO:0015979//photosynthesis;GO…	GO:0005575//cellular_component;GO:0005622//intracellular anatomical structure;GO:0005623//obsolete cell;GO:0005737//cytoplasm;GO:0009507//chloroplast;GO:0009526//plastid envelope;GO:0009532//plastid stroma;GO:0009534//chloroplast thylakoid;GO:0009535//chloroplast thylakoid membrane;GO:0009536//plastid;GO:0009570//chloroplast stroma;GO:0009579//thylakoid;GO:0009941//chloroplast envelope;GO:0010287…	GO:0003674//molecular_function;GO:0005488//binding;GO:0016168//chlorophyll binding;GO:0031409//pigment binding;GO:0043167//ion binding;GO:0043168//anion binding;GO:0046906//tetrapyrrole binding;GO:0048037//obsolete cofactor binding;GO:0097159//organic cyclic compound binding;GO:1901363//heterocyclic compound binding;	ko00196(Photosynthesis - antenna proteins)
CYCAS_029248	chr9	33678799	33680193	-	732	CYCAS_029248	-	K08910	3KUVU	P	sp|P27521|CA4_ARATH Chlorophyll a-b binding protein 4, chloroplastic OS=Arabidopsis thaliana OX=3702 GN=LHCA4 PE=1 SV=1	CAA78932.1 Lhca4 protein,Type 4 protein of light-harvesting complex of photosystem I [Pinus sylvestris]	-	-	-	ko00196(Photosynthesis - antenna proteins)
CYCAS_008608	chr11	575509228	575725733	+	822	CYCAS_008608	-	K08911	4JDNN	C	sp|Q9C639|LHCA5_ARATH Photosystem I chlorophyll a/b-binding protein 5, chloroplastic OS=Arabidopsis thaliana OX=3702 GN=LHCA5 PE=1 SV=1	XP_011029950.1 PREDICTED: chlorophyll a-b binding protein 4, chloroplastic [Populus euphratica]	-	-	-	ko00196(Photosynthesis - antenna proteins)
CYCAS_028358	chr8	533943450	533944872	+	807	CYCAS_028358	GO:0001101;GO:0003674;GO:0005198;GO:0005488;GO:0005515;GO:0005575;GO:0005622;GO:0005623;GO:0005737;GO:0006091;GO:0006950;GO:0008150;GO:0008152;GO:0009314;GO:0009416;GO:0009507;GO:0009526;GO:0009532;GO:0009534;GO:0009535;GO:0009536;GO:0009570;GO:0009579;GO:0009628;GO:0009635;GO:0009636;GO:0009642;GO:0009644;GO:0009719;GO:0009725;GO:0009737;GO:0009765;GO:0009768;GO:0009769;GO:0009941;GO:0009987;GO:…	K08914	3G92Q	C	sp|P27489|CB23_SOLLC Chlorophyll a-b binding protein 13, chloroplastic OS=Solanum lycopersicum OX=4081 GN=CAB13 PE=1 SV=1	XP_015896717.1 chlorophyll a-b binding protein 13, chloroplastic [Ziziphus jujuba]	GO:0001101//response to acid chemical;GO:0006091//generation of precursor metabolites and energy;GO:0006950//response to stress;GO:0008150//biological_process;GO:0008152//metabolic process;GO:0009314//response to radiation;GO:0009416//response to light stimulus;GO:0009628//response to abiotic stimulus;GO:0009635//response to herbicide;GO:0009636//response to toxic substance;GO:0009642//response t…	GO:0005575//cellular_component;GO:0005622//intracellular anatomical structure;GO:0005623//obsolete cell;GO:0005737//cytoplasm;GO:0009507//chloroplast;GO:0009526//plastid envelope;GO:0009532//plastid stroma;GO:0009534//chloroplast thylakoid;GO:0009535//chloroplast thylakoid membrane;GO:0009536//plastid;GO:0009570//chloroplast stroma;GO:0009579//thylakoid;GO:0009941//chloroplast envelope;GO:0010287…	GO:0003674//molecular_function;GO:0005198//structural molecule activity;GO:0005488//binding;GO:0005515//protein binding;GO:0016168//chlorophyll binding;GO:0019904//protein domain specific binding;GO:0031409//pigment binding;GO:0043167//ion binding;GO:0043168//anion binding;GO:0046906//tetrapyrrole binding;GO:0048037//obsolete cofactor binding;GO:0097159//organic cyclic compound binding;GO:1901363…	ko00196(Photosynthesis - antenna proteins)
CYCAS_029987	chr9	180237836	180240580	-	879	CYCAS_029987	GO:0003674;GO:0005488;GO:0005575;GO:0005622;GO:0005623;GO:0005737;GO:0006091;GO:0008150;GO:0008152;GO:0009314;GO:0009416;GO:0009507;GO:0009526;GO:0009532;GO:0009534;GO:0009535;GO:0009536;GO:0009570;GO:0009579;GO:0009628;GO:0009765;GO:0009768;GO:0009941;GO:0009987;GO:0010287;GO:0015979;GO:0016020;GO:0016168;GO:0019684;GO:0031409;GO:0031967;GO:0031975;GO:0031976;GO:0031984;GO:0034357;GO:0042651;GO:…	K08909	3KXS2	C	sp|P27522|CB13_SOLLC Chlorophyll a-b binding protein 8, chloroplastic OS=Solanum lycopersicum OX=4081 GN=CAB8 PE=3 SV=1	ABK26121.1 unknown [Picea sitchensis]	GO:0006091//generation of precursor metabolites and energy;GO:0008150//biological_process;GO:0008152//metabolic process;GO:0009314//response to radiation;GO:0009416//response to light stimulus;GO:0009628//response to abiotic stimulus;GO:0009765//photosynthesis, light harvesting;GO:0009768//photosynthesis, light harvesting in photosystem I;GO:0009987//cellular process;GO:0015979//photosynthesis;GO…	GO:0005575//cellular_component;GO:0005622//intracellular anatomical structure;GO:0005623//obsolete cell;GO:0005737//cytoplasm;GO:0009507//chloroplast;GO:0009526//plastid envelope;GO:0009532//plastid stroma;GO:0009534//chloroplast thylakoid;GO:0009535//chloroplast thylakoid membrane;GO:0009536//plastid;GO:0009570//chloroplast stroma;GO:0009579//thylakoid;GO:0009941//chloroplast envelope;GO:0010287…	GO:0003674//molecular_function;GO:0005488//binding;GO:0016168//chlorophyll binding;GO:0031409//pigment binding;GO:0043167//ion binding;GO:0043168//anion binding;GO:0046906//tetrapyrrole binding;GO:0048037//obsolete cofactor binding;GO:0097159//organic cyclic compound binding;GO:1901363//heterocyclic compound binding;	ko00196(Photosynthesis - antenna proteins)
CYCAS_013311	chr7	141833654	141921826	+	1109	CYCAS_013311	-	K08912	3HSMA	C	sp|P15194|CB2B_PINSY Chlorophyll a-b binding protein type 2 member 1B, chloroplastic OS=Pinus sylvestris OX=3349 PE=2 SV=1	KAF7840436.1 light-harvesting complex I LH35 proteins-like [Senna tora]	-	-	-	ko00196(Photosynthesis - antenna proteins)
CYCAS_013308	chr7	141482053	141482856	+	804	CYCAS_013308	GO:0003674;GO:0005488;GO:0005575;GO:0005622;GO:0005623;GO:0005737;GO:0006091;GO:0008150;GO:0008152;GO:0009314;GO:0009416;GO:0009507;GO:0009526;GO:0009532;GO:0009534;GO:0009535;GO:0009536;GO:0009570;GO:0009579;GO:0009628;GO:0009765;GO:0009768;GO:0009941;GO:0009987;GO:0010287;GO:0015979;GO:0016020;GO:0016168;GO:0019684;GO:0031409;GO:0031967;GO:0031975;GO:0031976;GO:0031984;GO:0034357;GO:0042651;GO:…	K08912	4JTF9	C	sp|P15193|CB2A_PINSY Chlorophyll a-b binding protein type 2 member 1A, chloroplastic OS=Pinus sylvestris OX=3349 PE=2 SV=1	AAA60965.1 light-harvesting chlorophyll a/b binding protein of photosystem II [Ginkgo biloba]	GO:0006091//generation of precursor metabolites and energy;GO:0008150//biological_process;GO:0008152//metabolic process;GO:0009314//response to radiation;GO:0009416//response to light stimulus;GO:0009628//response to abiotic stimulus;GO:0009765//photosynthesis, light harvesting;GO:0009768//photosynthesis, light harvesting in photosystem I;GO:0009987//cellular process;GO:0015979//photosynthesis;GO…	GO:0005575//cellular_component;GO:0005622//intracellular anatomical structure;GO:0005623//obsolete cell;GO:0005737//cytoplasm;GO:0009507//chloroplast;GO:0009526//plastid envelope;GO:0009532//plastid stroma;GO:0009534//chloroplast thylakoid;GO:0009535//chloroplast thylakoid membrane;GO:0009536//plastid;GO:0009570//chloroplast stroma;GO:0009579//thylakoid;GO:0009941//chloroplast envelope;GO:0010287…	GO:0003674//molecular_function;GO:0005488//binding;GO:0016168//chlorophyll binding;GO:0031409//pigment binding;GO:0043167//ion binding;GO:0043168//anion binding;GO:0046906//tetrapyrrole binding;GO:0048037//obsolete cofactor binding;GO:0097159//organic cyclic compound binding;GO:1901363//heterocyclic compound binding;	ko00196(Photosynthesis - antenna proteins)
CYCAS_013313	chr7	142275502	142276134	+	633	CYCAS_013313	GO:0003674;GO:0005488;GO:0005575;GO:0005622;GO:0005623;GO:0005737;GO:0006091;GO:0008150;GO:0008152;GO:0009314;GO:0009416;GO:0009507;GO:0009526;GO:0009532;GO:0009534;GO:0009535;GO:0009536;GO:0009570;GO:0009579;GO:0009628;GO:0009765;GO:0009768;GO:0009941;GO:0009987;GO:0010287;GO:0015979;GO:0016020;GO:0016168;GO:0019684;GO:0031409;GO:0031967;GO:0031975;GO:0031976;GO:0031984;GO:0034357;GO:0042651;GO:…	K08912	3KMPC	C	sp|P24006|CB2A_PYRPY Chlorophyll a-b binding protein 1A, chloroplastic OS=Pyrus pyrifolia OX=3767 PE=2 SV=1	AAA60965.1 light-harvesting chlorophyll a/b binding protein of photosystem II [Ginkgo biloba]	GO:0006091//generation of precursor metabolites and energy;GO:0008150//biological_process;GO:0008152//metabolic process;GO:0009314//response to radiation;GO:0009416//response to light stimulus;GO:0009628//response to abiotic stimulus;GO:0009765//photosynthesis, light harvesting;GO:0009768//photosynthesis, light harvesting in photosystem I;GO:0009987//cellular process;GO:0015979//photosynthesis;GO…	GO:0005575//cellular_component;GO:0005622//intracellular anatomical structure;GO:0005623//obsolete cell;GO:0005737//cytoplasm;GO:0009507//chloroplast;GO:0009526//plastid envelope;GO:0009532//plastid stroma;GO:0009534//chloroplast thylakoid;GO:0009535//chloroplast thylakoid membrane;GO:0009536//plastid;GO:0009570//chloroplast stroma;GO:0009579//thylakoid;GO:0009941//chloroplast envelope;GO:0010287…	GO:0003674//molecular_function;GO:0005488//binding;GO:0016168//chlorophyll binding;GO:0031409//pigment binding;GO:0043167//ion binding;GO:0043168//anion binding;GO:0046906//tetrapyrrole binding;GO:0048037//obsolete cofactor binding;GO:0097159//organic cyclic compound binding;GO:1901363//heterocyclic compound binding;	ko00196(Photosynthesis - antenna proteins)
CYCAS_013312	chr7	142060947	142061749	-	702	CYCAS_013312	GO:0003674;GO:0005488;GO:0005575;GO:0005622;GO:0005623;GO:0005737;GO:0006091;GO:0008150;GO:0008152;GO:0009314;GO:0009416;GO:0009507;GO:0009526;GO:0009532;GO:0009534;GO:0009535;GO:0009536;GO:0009570;GO:0009579;GO:0009628;GO:0009765;GO:0009768;GO:0009941;GO:0009987;GO:0010287;GO:0015979;GO:0016020;GO:0016168;GO:0019684;GO:0031409;GO:0031967;GO:0031975;GO:0031976;GO:0031984;GO:0034357;GO:0042651;GO:…	K08912	4JNNM	C	sp|P15194|CB2B_PINSY Chlorophyll a-b binding protein type 2 member 1B, chloroplastic OS=Pinus sylvestris OX=3349 PE=2 SV=1	AAA60965.1 light-harvesting chlorophyll a/b binding protein of photosystem II [Ginkgo biloba]	GO:0006091//generation of precursor metabolites and energy;GO:0008150//biological_process;GO:0008152//metabolic process;GO:0009314//response to radiation;GO:0009416//response to light stimulus;GO:0009628//response to abiotic stimulus;GO:0009765//photosynthesis, light harvesting;GO:0009768//photosynthesis, light harvesting in photosystem I;GO:0009987//cellular process;GO:0015979//photosynthesis;GO…	GO:0005575//cellular_component;GO:0005622//intracellular anatomical structure;GO:0005623//obsolete cell;GO:0005737//cytoplasm;GO:0009507//chloroplast;GO:0009526//plastid envelope;GO:0009532//plastid stroma;GO:0009534//chloroplast thylakoid;GO:0009535//chloroplast thylakoid membrane;GO:0009536//plastid;GO:0009570//chloroplast stroma;GO:0009579//thylakoid;GO:0009941//chloroplast envelope;GO:0010287…	GO:0003674//molecular_function;GO:0005488//binding;GO:0016168//chlorophyll binding;GO:0031409//pigment binding;GO:0043167//ion binding;GO:0043168//anion binding;GO:0046906//tetrapyrrole binding;GO:0048037//obsolete cofactor binding;GO:0097159//organic cyclic compound binding;GO:1901363//heterocyclic compound binding;	ko00196(Photosynthesis - antenna proteins)
CYCAS_011956	chr2	1030030950	1030031960	+	909	CYCAS_011956	-	K08915	3KM75	C	sp|Q07473|CB4A_ARATH Chlorophyll a-b binding protein CP29.1, chloroplastic OS=Arabidopsis thaliana OX=3702 GN=LHCB4.1 PE=1 SV=1	XP_010924043.1 chlorophyll a-b binding protein CP29.2, chloroplastic [Elaeis guineensis]	-	-	-	ko00196(Photosynthesis - antenna proteins)
CYCAS_008608	chr11	575509228	575725733	+	822	CYCAS_008608	-	K08911	4JDNN	C	sp|Q9C639|LHCA5_ARATH Photosystem I chlorophyll a/b-binding protein 5, chloroplastic OS=Arabidopsis thaliana OX=3702 GN=LHCA5 PE=1 SV=1	XP_011029950.1 PREDICTED: chlorophyll a-b binding protein 4, chloroplastic [Populus euphratica]	-	-	-	ko00196(Photosynthesis - antenna proteins)
CYCAS_009550	chr2	234592043	234829830	+	1296	CYCAS_009550	GO:0003674;GO:0005488;GO:0005515;GO:0005575;GO:0005622;GO:0005623;GO:0005737;GO:0006091;GO:0006950;GO:0008150;GO:0008152;GO:0009266;GO:0009314;GO:0009409;GO:0009416;GO:0009507;GO:0009526;GO:0009532;GO:0009534;GO:0009535;GO:0009536;GO:0009570;GO:0009579;GO:0009628;GO:0009637;GO:0009639;GO:0009642;GO:0009644;GO:0009645;GO:0009765;GO:0009768;GO:0009941;GO:0009987;GO:0010114;GO:0010218;GO:0010287;GO:…	K08907	44C2F	C	sp|P12360|CB11_SOLLC Chlorophyll a-b binding protein 6A, chloroplastic OS=Solanum lycopersicum OX=4081 GN=CAB6A PE=2 SV=1	ABK23400.1 unknown [Picea sitchensis]	GO:0006091//generation of precursor metabolites and energy;GO:0006950//response to stress;GO:0008150//biological_process;GO:0008152//metabolic process;GO:0009266//response to temperature stimulus;GO:0009314//response to radiation;GO:0009409//response to cold;GO:0009416//response to light stimulus;GO:0009628//response to abiotic stimulus;GO:0009637//response to blue light;GO:0009639//response to r…	GO:0005575//cellular_component;GO:0005622//intracellular anatomical structure;GO:0005623//obsolete cell;GO:0005737//cytoplasm;GO:0009507//chloroplast;GO:0009526//plastid envelope;GO:0009532//plastid stroma;GO:0009534//chloroplast thylakoid;GO:0009535//chloroplast thylakoid membrane;GO:0009536//plastid;GO:0009570//chloroplast stroma;GO:0009579//thylakoid;GO:0009941//chloroplast envelope;GO:0010287…	GO:0003674//molecular_function;GO:0005488//binding;GO:0005515//protein binding;GO:0016168//chlorophyll binding;GO:0019904//protein domain specific binding;GO:0031409//pigment binding;GO:0043167//ion binding;GO:0043168//anion binding;GO:0046906//tetrapyrrole binding;GO:0048037//obsolete cofactor binding;GO:0097159//organic cyclic compound binding;GO:1901363//heterocyclic compound binding;	ko00196(Photosynthesis - antenna proteins)
CYCAS_032836	unplaced_scaffold524	2022810	2024938	+	858	CYCAS_032836	GO:0003674;GO:0005488;GO:0005515;GO:0005575;GO:0005622;GO:0005623;GO:0005737;GO:0006091;GO:0008150;GO:0008152;GO:0009314;GO:0009416;GO:0009503;GO:0009507;GO:0009517;GO:0009521;GO:0009523;GO:0009526;GO:0009532;GO:0009534;GO:0009535;GO:0009536;GO:0009570;GO:0009579;GO:0009628;GO:0009637;GO:0009639;GO:0009765;GO:0009768;GO:0009783;GO:0009941;GO:0009987;GO:0010114;GO:0010196;GO:0010207;GO:0010218;GO:…	K08916	3GBY6	C	sp|Q9XF89|CB5_ARATH Chlorophyll a-b binding protein CP26, chloroplastic OS=Arabidopsis thaliana OX=3702 GN=LHCB5 PE=1 SV=1	ABK21181.1 unknown [Picea sitchensis]	GO:0006091//generation of precursor metabolites and energy;GO:0008150//biological_process;GO:0008152//metabolic process;GO:0009314//response to radiation;GO:0009416//response to light stimulus;GO:0009628//response to abiotic stimulus;GO:0009637//response to blue light;GO:0009639//response to red or far red light;GO:0009765//photosynthesis, light harvesting;GO:0009768//photosynthesis, light harves…	GO:0005575//cellular_component;GO:0005622//intracellular anatomical structure;GO:0005623//obsolete cell;GO:0005737//cytoplasm;GO:0009503//thylakoid light-harvesting complex;GO:0009507//chloroplast;GO:0009517//PSII associated light-harvesting complex II;GO:0009521//photosystem;GO:0009523//photosystem II;GO:0009526//plastid envelope;GO:0009532//plastid stroma;GO:0009534//chloroplast thylakoid;GO:00…	GO:0003674//molecular_function;GO:0005488//binding;GO:0005515//protein binding;GO:0016168//chlorophyll binding;GO:0019904//protein domain specific binding;GO:0031409//pigment binding;GO:0043167//ion binding;GO:0043168//anion binding;GO:0046906//tetrapyrrole binding;GO:0048037//obsolete cofactor binding;GO:0097159//organic cyclic compound binding;GO:1901363//heterocyclic compound binding;	ko00196(Photosynthesis - antenna proteins)
CYCAS_002835	chr1	1022190042	1022190958	-	807	CYCAS_002835	GO:0001101;GO:0003674;GO:0005488;GO:0005515;GO:0005575;GO:0005622;GO:0005623;GO:0005737;GO:0005773;GO:0005774;GO:0006091;GO:0006950;GO:0008150;GO:0008152;GO:0009266;GO:0009269;GO:0009314;GO:0009409;GO:0009414;GO:0009415;GO:0009416;GO:0009503;GO:0009507;GO:0009517;GO:0009521;GO:0009522;GO:0009523;GO:0009526;GO:0009532;GO:0009534;GO:0009535;GO:0009536;GO:0009570;GO:0009579;GO:0009628;GO:0009637;GO:…	K08913	3GBSG	C	sp|Q9SHR7|CB21_ARATH Chlorophyll a-b binding protein 2.1, chloroplastic OS=Arabidopsis thaliana OX=3702 GN=LHCB2.1 PE=1 SV=1	ABK21429.1 unknown [Picea sitchensis]	GO:0001101//response to acid chemical;GO:0006091//generation of precursor metabolites and energy;GO:0006950//response to stress;GO:0008150//biological_process;GO:0008152//metabolic process;GO:0009266//response to temperature stimulus;GO:0009269//response to desiccation;GO:0009314//response to radiation;GO:0009409//response to cold;GO:0009414//response to water deprivation;GO:0009415//response to …	GO:0005575//cellular_component;GO:0005622//intracellular anatomical structure;GO:0005623//obsolete cell;GO:0005737//cytoplasm;GO:0005773//vacuole;GO:0005774//vacuolar membrane;GO:0009503//thylakoid light-harvesting complex;GO:0009507//chloroplast;GO:0009517//PSII associated light-harvesting complex II;GO:0009521//photosystem;GO:0009522//photosystem I;GO:0009523//photosystem II;GO:0009526//plastid…	GO:0003674//molecular_function;GO:0005488//binding;GO:0005515//protein binding;GO:0016168//chlorophyll binding;GO:0019904//protein domain specific binding;GO:0031409//pigment binding;GO:0043167//ion binding;GO:0043168//anion binding;GO:0046906//tetrapyrrole binding;GO:0048037//obsolete cofactor binding;GO:0097159//organic cyclic compound binding;GO:1901363//heterocyclic compound binding;	ko00196(Photosynthesis - antenna proteins)
CYCAS_028358	chr8	533943450	533944872	+	807	CYCAS_028358	GO:0001101;GO:0003674;GO:0005198;GO:0005488;GO:0005515;GO:0005575;GO:0005622;GO:0005623;GO:0005737;GO:0006091;GO:0006950;GO:0008150;GO:0008152;GO:0009314;GO:0009416;GO:0009507;GO:0009526;GO:0009532;GO:0009534;GO:0009535;GO:0009536;GO:0009570;GO:0009579;GO:0009628;GO:0009635;GO:0009636;GO:0009642;GO:0009644;GO:0009719;GO:0009725;GO:0009737;GO:0009765;GO:0009768;GO:0009769;GO:0009941;GO:0009987;GO:…	K08914	3G92Q	C	sp|P27489|CB23_SOLLC Chlorophyll a-b binding protein 13, chloroplastic OS=Solanum lycopersicum OX=4081 GN=CAB13 PE=1 SV=1	XP_015896717.1 chlorophyll a-b binding protein 13, chloroplastic [Ziziphus jujuba]	GO:0001101//response to acid chemical;GO:0006091//generation of precursor metabolites and energy;GO:0006950//response to stress;GO:0008150//biological_process;GO:0008152//metabolic process;GO:0009314//response to radiation;GO:0009416//response to light stimulus;GO:0009628//response to abiotic stimulus;GO:0009635//response to herbicide;GO:0009636//response to toxic substance;GO:0009642//response t…	GO:0005575//cellular_component;GO:0005622//intracellular anatomical structure;GO:0005623//obsolete cell;GO:0005737//cytoplasm;GO:0009507//chloroplast;GO:0009526//plastid envelope;GO:0009532//plastid stroma;GO:0009534//chloroplast thylakoid;GO:0009535//chloroplast thylakoid membrane;GO:0009536//plastid;GO:0009570//chloroplast stroma;GO:0009579//thylakoid;GO:0009941//chloroplast envelope;GO:0010287…	GO:0003674//molecular_function;GO:0005198//structural molecule activity;GO:0005488//binding;GO:0005515//protein binding;GO:0016168//chlorophyll binding;GO:0019904//protein domain specific binding;GO:0031409//pigment binding;GO:0043167//ion binding;GO:0043168//anion binding;GO:0046906//tetrapyrrole binding;GO:0048037//obsolete cofactor binding;GO:0097159//organic cyclic compound binding;GO:1901363…	ko00196(Photosynthesis - antenna proteins)
CYCAS_029248	chr9	33678799	33680193	-	732	CYCAS_029248	-	K08910	3KUVU	P	sp|P27521|CA4_ARATH Chlorophyll a-b binding protein 4, chloroplastic OS=Arabidopsis thaliana OX=3702 GN=LHCA4 PE=1 SV=1	CAA78932.1 Lhca4 protein,Type 4 protein of light-harvesting complex of photosystem I [Pinus sylvestris]	-	-	-	ko00196(Photosynthesis - antenna proteins)
CYCAS_013313	chr7	142275502	142276134	+	633	CYCAS_013313	GO:0003674;GO:0005488;GO:0005575;GO:0005622;GO:0005623;GO:0005737;GO:0006091;GO:0008150;GO:0008152;GO:0009314;GO:0009416;GO:0009507;GO:0009526;GO:0009532;GO:0009534;GO:0009535;GO:0009536;GO:0009570;GO:0009579;GO:0009628;GO:0009765;GO:0009768;GO:0009941;GO:0009987;GO:0010287;GO:0015979;GO:0016020;GO:0016168;GO:0019684;GO:0031409;GO:0031967;GO:0031975;GO:0031976;GO:0031984;GO:0034357;GO:0042651;GO:…	K08912	3KMPC	C	sp|P24006|CB2A_PYRPY Chlorophyll a-b binding protein 1A, chloroplastic OS=Pyrus pyrifolia OX=3767 PE=2 SV=1	AAA60965.1 light-harvesting chlorophyll a/b binding protein of photosystem II [Ginkgo biloba]	GO:0006091//generation of precursor metabolites and energy;GO:0008150//biological_process;GO:0008152//metabolic process;GO:0009314//response to radiation;GO:0009416//response to light stimulus;GO:0009628//response to abiotic stimulus;GO:0009765//photosynthesis, light harvesting;GO:0009768//photosynthesis, light harvesting in photosystem I;GO:0009987//cellular process;GO:0015979//photosynthesis;GO…	GO:0005575//cellular_component;GO:0005622//intracellular anatomical structure;GO:0005623//obsolete cell;GO:0005737//cytoplasm;GO:0009507//chloroplast;GO:0009526//plastid envelope;GO:0009532//plastid stroma;GO:0009534//chloroplast thylakoid;GO:0009535//chloroplast thylakoid membrane;GO:0009536//plastid;GO:0009570//chloroplast stroma;GO:0009579//thylakoid;GO:0009941//chloroplast envelope;GO:0010287…	GO:0003674//molecular_function;GO:0005488//binding;GO:0016168//chlorophyll binding;GO:0031409//pigment binding;GO:0043167//ion binding;GO:0043168//anion binding;GO:0046906//tetrapyrrole binding;GO:0048037//obsolete cofactor binding;GO:0097159//organic cyclic compound binding;GO:1901363//heterocyclic compound binding;	ko00196(Photosynthesis - antenna proteins)
CYCAS_020270	chr4	360716286	360717984	+	819	CYCAS_020270	-	K08908	3G7SR	C	sp|P10708|CB12_SOLLC Chlorophyll a-b binding protein 7, chloroplastic OS=Solanum lycopersicum OX=4081 GN=CAB7 PE=3 SV=1	ABK21282.1 unknown [Picea sitchensis]	-	-	-	ko00196(Photosynthesis - antenna proteins)
CYCAS_013314	chr7	142439783	142440523	+	741	CYCAS_013314	GO:0003674;GO:0005488;GO:0005575;GO:0005622;GO:0005623;GO:0005737;GO:0006091;GO:0008150;GO:0008152;GO:0009314;GO:0009416;GO:0009507;GO:0009526;GO:0009532;GO:0009534;GO:0009535;GO:0009536;GO:0009570;GO:0009579;GO:0009628;GO:0009765;GO:0009768;GO:0009941;GO:0009987;GO:0010287;GO:0015979;GO:0016020;GO:0016168;GO:0019684;GO:0031409;GO:0031967;GO:0031975;GO:0031976;GO:0031984;GO:0034357;GO:0042651;GO:…	K08912	4JNNM	C	sp|P09756|CB23_SOYBN Chlorophyll a-b binding protein 3, chloroplastic OS=Glycine max OX=3847 GN=CAB3 PE=3 SV=1	GFS43175.1 chlorophyll A/B-binding protein 2 [Actinidia rufa]	GO:0006091//generation of precursor metabolites and energy;GO:0008150//biological_process;GO:0008152//metabolic process;GO:0009314//response to radiation;GO:0009416//response to light stimulus;GO:0009628//response to abiotic stimulus;GO:0009765//photosynthesis, light harvesting;GO:0009768//photosynthesis, light harvesting in photosystem I;GO:0009987//cellular process;GO:0015979//photosynthesis;GO…	GO:0005575//cellular_component;GO:0005622//intracellular anatomical structure;GO:0005623//obsolete cell;GO:0005737//cytoplasm;GO:0009507//chloroplast;GO:0009526//plastid envelope;GO:0009532//plastid stroma;GO:0009534//chloroplast thylakoid;GO:0009535//chloroplast thylakoid membrane;GO:0009536//plastid;GO:0009570//chloroplast stroma;GO:0009579//thylakoid;GO:0009941//chloroplast envelope;GO:0010287…	GO:0003674//molecular_function;GO:0005488//binding;GO:0016168//chlorophyll binding;GO:0031409//pigment binding;GO:0043167//ion binding;GO:0043168//anion binding;GO:0046906//tetrapyrrole binding;GO:0048037//obsolete cofactor binding;GO:0097159//organic cyclic compound binding;GO:1901363//heterocyclic compound binding;	ko00196(Photosynthesis - antenna proteins)
CYCAS_013309	chr7	141628284	141629086	-	702	CYCAS_013309	GO:0001101;GO:0003674;GO:0005488;GO:0005515;GO:0005575;GO:0005622;GO:0005623;GO:0005737;GO:0005773;GO:0005774;GO:0006091;GO:0006950;GO:0008150;GO:0008152;GO:0009266;GO:0009269;GO:0009314;GO:0009409;GO:0009414;GO:0009415;GO:0009416;GO:0009503;GO:0009507;GO:0009517;GO:0009521;GO:0009522;GO:0009523;GO:0009526;GO:0009532;GO:0009534;GO:0009535;GO:0009536;GO:0009570;GO:0009579;GO:0009628;GO:0009637;GO:…	K08912	3GBSG	C	sp|P15193|CB2A_PINSY Chlorophyll a-b binding protein type 2 member 1A, chloroplastic OS=Pinus sylvestris OX=3349 PE=2 SV=1	AAA60965.1 light-harvesting chlorophyll a/b binding protein of photosystem II [Ginkgo biloba]	GO:0001101//response to acid chemical;GO:0006091//generation of precursor metabolites and energy;GO:0006950//response to stress;GO:0008150//biological_process;GO:0008152//metabolic process;GO:0009266//response to temperature stimulus;GO:0009269//response to desiccation;GO:0009314//response to radiation;GO:0009409//response to cold;GO:0009414//response to water deprivation;GO:0009415//response to …	GO:0005575//cellular_component;GO:0005622//intracellular anatomical structure;GO:0005623//obsolete cell;GO:0005737//cytoplasm;GO:0005773//vacuole;GO:0005774//vacuolar membrane;GO:0009503//thylakoid light-harvesting complex;GO:0009507//chloroplast;GO:0009517//PSII associated light-harvesting complex II;GO:0009521//photosystem;GO:0009522//photosystem I;GO:0009523//photosystem II;GO:0009526//plastid…	GO:0003674//molecular_function;GO:0005488//binding;GO:0005515//protein binding;GO:0016168//chlorophyll binding;GO:0019904//protein domain specific binding;GO:0031409//pigment binding;GO:0043167//ion binding;GO:0043168//anion binding;GO:0046906//tetrapyrrole binding;GO:0048037//obsolete cofactor binding;GO:0097159//organic cyclic compound binding;GO:1901363//heterocyclic compound binding;	ko00196(Photosynthesis - antenna proteins)
CYCAS_013308	chr7	141482053	141482856	+	804	CYCAS_013308	GO:0003674;GO:0005488;GO:0005575;GO:0005622;GO:0005623;GO:0005737;GO:0006091;GO:0008150;GO:0008152;GO:0009314;GO:0009416;GO:0009507;GO:0009526;GO:0009532;GO:0009534;GO:0009535;GO:0009536;GO:0009570;GO:0009579;GO:0009628;GO:0009765;GO:0009768;GO:0009941;GO:0009987;GO:0010287;GO:0015979;GO:0016020;GO:0016168;GO:0019684;GO:0031409;GO:0031967;GO:0031975;GO:0031976;GO:0031984;GO:0034357;GO:0042651;GO:…	K08912	4JTF9	C	sp|P15193|CB2A_PINSY Chlorophyll a-b binding protein type 2 member 1A, chloroplastic OS=Pinus sylvestris OX=3349 PE=2 SV=1	AAA60965.1 light-harvesting chlorophyll a/b binding protein of photosystem II [Ginkgo biloba]	GO:0006091//generation of precursor metabolites and energy;GO:0008150//biological_process;GO:0008152//metabolic process;GO:0009314//response to radiation;GO:0009416//response to light stimulus;GO:0009628//response to abiotic stimulus;GO:0009765//photosynthesis, light harvesting;GO:0009768//photosynthesis, light harvesting in photosystem I;GO:0009987//cellular process;GO:0015979//photosynthesis;GO…	GO:0005575//cellular_component;GO:0005622//intracellular anatomical structure;GO:0005623//obsolete cell;GO:0005737//cytoplasm;GO:0009507//chloroplast;GO:0009526//plastid envelope;GO:0009532//plastid stroma;GO:0009534//chloroplast thylakoid;GO:0009535//chloroplast thylakoid membrane;GO:0009536//plastid;GO:0009570//chloroplast stroma;GO:0009579//thylakoid;GO:0009941//chloroplast envelope;GO:0010287…	GO:0003674//molecular_function;GO:0005488//binding;GO:0016168//chlorophyll binding;GO:0031409//pigment binding;GO:0043167//ion binding;GO:0043168//anion binding;GO:0046906//tetrapyrrole binding;GO:0048037//obsolete cofactor binding;GO:0097159//organic cyclic compound binding;GO:1901363//heterocyclic compound binding;	ko00196(Photosynthesis - antenna proteins)
CYCAS_029987	chr9	180237836	180240580	-	879	CYCAS_029987	GO:0003674;GO:0005488;GO:0005575;GO:0005622;GO:0005623;GO:0005737;GO:0006091;GO:0008150;GO:0008152;GO:0009314;GO:0009416;GO:0009507;GO:0009526;GO:0009532;GO:0009534;GO:0009535;GO:0009536;GO:0009570;GO:0009579;GO:0009628;GO:0009765;GO:0009768;GO:0009941;GO:0009987;GO:0010287;GO:0015979;GO:0016020;GO:0016168;GO:0019684;GO:0031409;GO:0031967;GO:0031975;GO:0031976;GO:0031984;GO:0034357;GO:0042651;GO:…	K08909	3KXS2	C	sp|P27522|CB13_SOLLC Chlorophyll a-b binding protein 8, chloroplastic OS=Solanum lycopersicum OX=4081 GN=CAB8 PE=3 SV=1	ABK26121.1 unknown [Picea sitchensis]	GO:0006091//generation of precursor metabolites and energy;GO:0008150//biological_process;GO:0008152//metabolic process;GO:0009314//response to radiation;GO:0009416//response to light stimulus;GO:0009628//response to abiotic stimulus;GO:0009765//photosynthesis, light harvesting;GO:0009768//photosynthesis, light harvesting in photosystem I;GO:0009987//cellular process;GO:0015979//photosynthesis;GO…	GO:0005575//cellular_component;GO:0005622//intracellular anatomical structure;GO:0005623//obsolete cell;GO:0005737//cytoplasm;GO:0009507//chloroplast;GO:0009526//plastid envelope;GO:0009532//plastid stroma;GO:0009534//chloroplast thylakoid;GO:0009535//chloroplast thylakoid membrane;GO:0009536//plastid;GO:0009570//chloroplast stroma;GO:0009579//thylakoid;GO:0009941//chloroplast envelope;GO:0010287…	GO:0003674//molecular_function;GO:0005488//binding;GO:0016168//chlorophyll binding;GO:0031409//pigment binding;GO:0043167//ion binding;GO:0043168//anion binding;GO:0046906//tetrapyrrole binding;GO:0048037//obsolete cofactor binding;GO:0097159//organic cyclic compound binding;GO:1901363//heterocyclic compound binding;	ko00196(Photosynthesis - antenna proteins)
CYCAS_013310	chr7	141703787	141704527	-	741	CYCAS_013310	GO:0003674;GO:0005488;GO:0005575;GO:0005622;GO:0005623;GO:0005737;GO:0006091;GO:0008150;GO:0008152;GO:0009314;GO:0009416;GO:0009507;GO:0009526;GO:0009532;GO:0009534;GO:0009535;GO:0009536;GO:0009570;GO:0009579;GO:0009628;GO:0009765;GO:0009768;GO:0009941;GO:0009987;GO:0010287;GO:0015979;GO:0016020;GO:0016168;GO:0019684;GO:0031409;GO:0031967;GO:0031975;GO:0031976;GO:0031984;GO:0034357;GO:0042651;GO:…	K08912	4JNNM	C	sp|P09756|CB23_SOYBN Chlorophyll a-b binding protein 3, chloroplastic OS=Glycine max OX=3847 GN=CAB3 PE=3 SV=1	XP_015967983.1 chlorophyll a-b binding protein of LHCII type 1 [Arachis duranensis]	GO:0006091//generation of precursor metabolites and energy;GO:0008150//biological_process;GO:0008152//metabolic process;GO:0009314//response to radiation;GO:0009416//response to light stimulus;GO:0009628//response to abiotic stimulus;GO:0009765//photosynthesis, light harvesting;GO:0009768//photosynthesis, light harvesting in photosystem I;GO:0009987//cellular process;GO:0015979//photosynthesis;GO…	GO:0005575//cellular_component;GO:0005622//intracellular anatomical structure;GO:0005623//obsolete cell;GO:0005737//cytoplasm;GO:0009507//chloroplast;GO:0009526//plastid envelope;GO:0009532//plastid stroma;GO:0009534//chloroplast thylakoid;GO:0009535//chloroplast thylakoid membrane;GO:0009536//plastid;GO:0009570//chloroplast stroma;GO:0009579//thylakoid;GO:0009941//chloroplast envelope;GO:0010287…	GO:0003674//molecular_function;GO:0005488//binding;GO:0016168//chlorophyll binding;GO:0031409//pigment binding;GO:0043167//ion binding;GO:0043168//anion binding;GO:0046906//tetrapyrrole binding;GO:0048037//obsolete cofactor binding;GO:0097159//organic cyclic compound binding;GO:1901363//heterocyclic compound binding;	ko00196(Photosynthesis - antenna proteins)
CYCAS_029549	chr9	91247466	91248338	+	777	CYCAS_029549	GO:0003674;GO:0005488;GO:0005575;GO:0005622;GO:0005623;GO:0005737;GO:0006091;GO:0008150;GO:0008152;GO:0009314;GO:0009416;GO:0009507;GO:0009526;GO:0009532;GO:0009534;GO:0009535;GO:0009536;GO:0009570;GO:0009579;GO:0009628;GO:0009765;GO:0009768;GO:0009941;GO:0009987;GO:0010287;GO:0015979;GO:0016020;GO:0016168;GO:0019684;GO:0031409;GO:0031967;GO:0031975;GO:0031976;GO:0031984;GO:0034357;GO:0042651;GO:…	K08917	3G8KJ	C	sp|P27524|CB4A_SOLLC Chlorophyll a-b binding protein CP24 10A, chloroplastic OS=Solanum lycopersicum OX=4081 GN=CAP10A PE=3 SV=1	RWR76178.1 Chlorophyll A-B binding protein [Cinnamomum micranthum f. kanehirae]	GO:0006091//generation of precursor metabolites and energy;GO:0008150//biological_process;GO:0008152//metabolic process;GO:0009314//response to radiation;GO:0009416//response to light stimulus;GO:0009628//response to abiotic stimulus;GO:0009765//photosynthesis, light harvesting;GO:0009768//photosynthesis, light harvesting in photosystem I;GO:0009987//cellular process;GO:0015979//photosynthesis;GO…	GO:0005575//cellular_component;GO:0005622//intracellular anatomical structure;GO:0005623//obsolete cell;GO:0005737//cytoplasm;GO:0009507//chloroplast;GO:0009526//plastid envelope;GO:0009532//plastid stroma;GO:0009534//chloroplast thylakoid;GO:0009535//chloroplast thylakoid membrane;GO:0009536//plastid;GO:0009570//chloroplast stroma;GO:0009579//thylakoid;GO:0009941//chloroplast envelope;GO:0010287…	GO:0003674//molecular_function;GO:0005488//binding;GO:0016168//chlorophyll binding;GO:0031409//pigment binding;GO:0043167//ion binding;GO:0043168//anion binding;GO:0046906//tetrapyrrole binding;GO:0048037//obsolete cofactor binding;GO:0097159//organic cyclic compound binding;GO:1901363//heterocyclic compound binding;	ko00196(Photosynthesis - antenna proteins)
CYCAS_013311	chr7	141833654	141921826	+	1109	CYCAS_013311	-	K08912	3HSMA	C	sp|P15194|CB2B_PINSY Chlorophyll a-b binding protein type 2 member 1B, chloroplastic OS=Pinus sylvestris OX=3349 PE=2 SV=1	KAF7840436.1 light-harvesting complex I LH35 proteins-like [Senna tora]	-	-	-	ko00196(Photosynthesis - antenna proteins)
